# Supplementary material for: Evolution of an Expanded Mannose Receptor Gene Family
Source: PLoS One. 2014 Nov 12;9(11):e110330. doi: 10.1371/journal.pone.0110330 (PMC4229073; doi:10.1371/journal.pone.0110330)
Supplement: Figure S2 — Chicken MRC1L cDNA sequences and genomic locations of orthologues. (FASTA) [file pone.0110330.s002.fasta]

>chkA MRC1L-A chicken Line0 MRC1
ATGGCTCCCGCCCCGCTCCTGCTGCTCCTCGCCTTTCTCCCCGGCGCTTTTCCACTGCTG
GATACTAGCACCTTTTTAATATATAACGAAGATCACAAGCGCTGTGTTTTGGCTCAGAGT
TCTAATTCAGTGACTACTACTCCTTGTGTTCAGGAAAATGAGTCACAAAAATTCAGGTGG
GTCTCAGATCACCAGCTTATGAGCATAGCATTCAAATTGTGCTTGGGAGTACCTTCGAAG
AAAGACTGGGTTCCGGTCACTCTGTATCCTTGTGACAAGGCTAGCGAACTTCAGCGATGG
GAATGCAGAAATGAGACTCTCTTTGCAATCCAAGGGGAAGATTTGTTTTTCAACTATGGA
AACAGACAGGAAAGGAATATTATGCTTTACAAGGGATCTGGTTTATGGAGTAGGTGGAAA
GTCTACGGAACTACAGACGATCTGTGTTCTCGAGGCTATGAAGATACCTACACAGTGAGA
GGAAATGCTGAGGGAGCACCTTGTGTATTCCCTTTTAAATTTGGTAATAAGTGGTATGCT
GACTGCACAGATGCTGGCAGAGCAGATGGCTGGTTCTGGTGTGGAACCACTGCAGACTAT
GATGTTGACAGGAGATATGGATTTTGCCCACTGAAAATTAATAGTATCGATTCGTTGTGG
AATACCGATCCTCTAACAAATGTCCAATATCAGATAAACTCCGAGTCTGCGCTAACGTGG
CATCAGGCAAGAAAAAGCTGTCAACAACAGAAGGCTGAGTTATTAAGTATCACAGAGTTG
CATGAACAAACATACCTAGCAGGTTTGACTGGCAAGCTGAGTTCTGCTCTCTGGTTTGGC
CTTAACAGCCTGAATTTTGACAGTGGATGGCAATGGGTTGGTGGTGCTCCATTTAGGTAC
TTAAACTGGGTTCCAGGGCATCCTTCTCCAGAACCTGGAAAAATCTGTGCAGCATTAAAT
CCTGGCAAAGTTGCCAAGTGGGAGAATTGGGAATGCAACCAGAAACTCGGCTATATTTGT
AAACGAGGAAATGCTACTTTAGCATCTTTCATTGTTCCTGCAGAGACTGGTGTGCCTATT
AGATGTCCTGACCAATGGATATCATACGCTGGTCATTGTTACATAATTCACAGGGACCCC
AAAATATGGAAAGATGCCTTAACATCTTGCAGAAAGGAGGATGGGGATCTGGCTAGCATT
CATAATGTCGAAGAGTACAGTTTTGTTATTTCTCAGCTTGGGTACCAGCCAGATGATGAG
CTTTGGATTGGGTTGAATGACCTCAAGGTTCAGATGTATTTTGAATGGAGTGATGGGACA
CCTGTCACCTACGCCAAGTGGCTTCGTGGAGAACCCACTCATGCAAACAATAGGCAGGAG
GACTGCGTTGTTATGAAGGGAAAGGATGGATTTTGGGCAGACCATTCTTGTGAAAAGAAA
ATTGGCTACATCTGTAAAAGGAAACCCCTGTCAGAAGCACCGACAGAAGAGGAAACTATT
GACACGGGCTGCCAGAGAGGCTGGAAAAGACATGGTTTTTATTGTTACTTCATTGGGAGC
ACTTTTGTAACATTTTCCCAAGCAAATCAAACCTGTGAAAGGCATCAAGCGTATTTAGCA
ACTGTTCAAGACAGATATGAACAAGCCTATCTGACTAGCCTGGTTGGGCTGAAAACAGAA
AGATACTTTTGGATTGGACTTTCAGATGTAGAAGAAAAGGGAACTTTCAAGTGGGCTAAT
GGCGAATATGTCTTATTTACACACTGGAATTCTGAAATGCCTGGAAGAAAGCCGGGCTGT
GTTGCCATGAGAACTGGAACTGCAGGTGGATTATGGGATGTAATAAAATGTGAGGAAAAG
GCAAAATTCCTATGCAAAATGTGGGCAGAGGGAGTGACGCCTCCACCTGTTCCTACAACA
ACTCCTGTTCCCAGTTGTCCAGAAGGTTGGGACTCAAACAATCGTATTAGCTTTTGTTTC
AAACCTTTTTCCAAAGGAGAACAAAAGAAAACGTGGCTTGAATCTCAAGAATTTTGTCGA
ACTATAGGAGGAGATCTGGCCTCCATTAGTGGTAAAGACGAGCAGTACGTGATATGGCGT
TCTATTGCAAACAATGGTTTTTACCACCAGCATTTCTGGATGGGCTTGTATTACCTGAAT
CCTGATGATGGCTTTGCCTGGAGCGATGGATCTCCGGTGAGGTATGAGAACTGGGGCTTT
GGTGAACCCAATAATTATCAAGGAATTGAACTCTGTGCAGAAATCAGTGGTGATTCAAGC
ATGCTTTGGAATGACAGGCACTGTGATTATCTATATGGATGGATTTGCCAGATAAGAAAA
GGTGCAAGTTTAAAGCCTGAACCAACAGAATCTCCTGTACCCAAGTATGTGACTACTGGG
GATGGATGGATTATAAATGAAGACAGACATTATTATTTCAGCACGGAGAGTGTTCCAATG
GAAAAAGGTCGAGAGTTTTGCAAGAAGAACTTCGGAGACCTTGTGGTCATTGACAGTGAA
ACTGAAAGAAAGTTCCTCTGGCGATATATCTTGAAAAATGGCAAAGAGGATGCATATTTC
ATTGGTTTGCAACTGAGTGTTGATCAGAGGACAAGCTGGATGGATGGCACTCCAGTGAAT
TATTTGGCCTGGGCACCACATGAACCTAACTTTGCAAATAATGATGAAAACTGTGTAGTC
ATGTATAAAAATTTAGGATTTTGGAATGATATAAATTGTGGTTATCCAAATCCCTACATA
TGTGAAAGGCACAACAGTTCCATTAATTCCACAGTTCCTCCAACAACATTTTCAACTCCA
AGAGGATGTAATCCAACTTGGCTTTCCTTTCAGAATAAGTGTTACAAAATATTTGGATCT
ACAGAAGATGAGCGTGTCACTTGGCATGCTGCACGAACAGCTTGCATGAATTTAGGAGGA
AACCTGGCCACTATCCCTAATGAACAAGTGCAAGCTTTCCTCACCTTCCATATGAAAGAT
TTTCTTACTGACACGTGGATCGGATTAAATGATATAAATCATGAACTGAACTTCCTCTGG
ACAGATGGAACAGGAGTTTACTTTACAAACTGGGCCAAAGGCTTCCCATCGGGACATCTG
GGATCATACTCATACAATGGCCAGGCTGATTGTGTTGTCATGAGAAATAATCCTGTTAAG
GAAGCAGGGAAGTGGGCTGATGAGAGTTGTGATAACAACAGAGGATATATATGCCAAATT
AAAGCAGATGCTGAGTTTCTCCCTTCTACAACTACAGACCCAACAAGCATTATCCGTTAT
GGGAACAGTAGTTATTTGTTCATCCGTACCAAAATGAATTGGGAAGATGCAAGAGAAAAC
TGCAAACGTGATCAGTTTGACCTTTCCAGCATCTTAGACCCCTACAGTCATTCATTCCTG
TGGCTAAAGATATTAAAGTATGGGGTGCCTATATGGATTGGTCTTAACAGTAATGTGACA
AATGGACGTTATGAGTGGATTGATAACTGGAGAATGAAGTATACTAAATGGGCTGAAGGG
GAGCCAAAGCAAAAAATAGGCTGTGTTTATCTAGACATTTCTGGAGCCTGGAAGACAGGA
TCCTGCAATGAGAGTTACTTCTCTGTTTGCAAAAAGCCTGATGTTCAAGCTCCTACTGAG
CCCCCTCAGCTTCCGGGAAAGTGCCCTGAATCAGAAGGACATCATGCTTGGATTCCTTTC
CGAGGTCATTGTTACTATGTAGAATCTTCATCAACAAGAAACTGGGCTCAGGCATCTTTA
GAATGTCTTCGACTGGGTGCCTCTTTGGTATCCGTTGAAGACTCAGCTGAAGCCAGCTTT
CTGACATACATAATTGAACCACTTGAAGGGAAAACATCAACTTTTTGGACTGGAATGTAC
AGAAATGTAGATGGAGAATGGCTGTGGCTAGACAACACTGCCGTGAATTTTGTCAACTGG
AATACAGGAGAACCTTCCCCTCAACAAAATGAGCACTGTGTTGAAATGTATGCAAACTCT
GGATACTGGAATAATATCTATTGCACTTCCTACAAAGGCTATGTTTGTAAAAAGCCAAAA
ACAACTGAAATACTGCCATCAGATGAAATGCCACCAGCTGAAATGCCTACAAAGGCAATG
ACAAAGGATGAGGAGGCCACTACTCTAAGCCATGGTAAAACAGGAATTGTAGTTATTGTT
GTCATCATCATCCTTGCTGGAAGCAGCCTTGCAGGCTATCTCTTCTACAAAAGAAGAAAG
AATCGCTTGGCAACAAATGACAGCTTTGAAAACAATTTGTATTTTAATAGTGATGGAACT
GGAGACACAAAGGATCTTGTGACCAACATAGAACGGAATGAACATGCGACACTATAG
>chkB MRC1L-B chicken Line0 KUL01
ATGGCTGTTTACCTTTTTGTGATTTTTCTTTTTTCCTTTTGTACATCTCTTCAAGTGTCT
GATAGTGGAATATTTTTAATTTATAATGAAGATAGCAAGCTCTGCGCCCAAGCTCAAAGC
AGCAGCTCAGTCATAACTGCCATGTGCAATGAGAACAATGAGTTGCAGAGGTTCAGATGG
ATCTCGGCCACACAGCTGCTGAGCATGGGGATGAAGCTGTGCCTGGCAGTGCTCACCCAG
GATGATGGGGCTGCTATCACATTGGAAACCTGCAACAGGACGAGCAAACTTCAGAGGTGG
GAATGTAAGGATGAGGCACTTTCAATCCAAGACAAGGATTTGTTTCTCAACTATGGCACA
GGGAAGGGGAAGAAAATCAGGTTGTCCAAAGAATCAGGCAAAGGGAGCCAGTGGAAAATC
CATGGAACTGCAGGCAGCATATGTTCCAGGCCCTATGAGGATATATATACACTGGGAGGA
AATAATTTTGGTGCACCTTGTGTGTTCCCTTTCAAGTTCAATGATAAATGGTTTGCTGAG
TGCATCCGTAAGACTGATGATGCAAGCACTCTCTGGTGTGCAACTACTTCAGATTTTGAT
AAAGACCAACGTTTTGGAAATTGTCCATTAAAAGACACTCTCCACAAAGACTTTTGGAAA
ACAAATCCTTTGACTGAAACCCATTATCAGATAAACTCAAACTCGCTTTTGACATGGCAC
CAAGCAAAAAGAAGCTGCCAGCAGCAGAATGCAGAATTATTAAGTGTCACAAACCCTCAT
GAAGAGATGTTTTTATTAGGGCTCACCAGTGATCTGGGATTCGATGCCAAGCTCTGGACT
GGTCTTGTCAGACGACTTGATAGCAGCTGGGAATGGACTGAGGGTAGTCCTCTCAGATAT
TTGAACTGGGCTCCAGGAAATCCCTCTGTGGAGCTTCTAAAAATGTGTGGAACCTTCCAA
GGCAGGAATGGCAAATGGGAAAATGTGGCATGTAATCAAAAGCTGGGATATATCTGCCAA
AAGAGAAATTCTTCCATTGTGGATGACTCCTTTACTGTTCCCTCAGGAGACGTGAAGCCT
GTTAAGTGCCCTGAGGAATGGGTAGCCTATGCAGGTCATTGCTATAGAATTTACAGAACA
CCCAAAATATGGAAACAAGCCCAGTCATCTTGTAGAAAAGAAGATGGAGACCTGACAAGT
ATTCATAATGTTGAGGAGTACAGTTTTATAGTGTCTCAACTTGGGTACAAGCCAGATGAT
GAGCTATGGATTGGTTTAAATGACTTCAGGTTTCAGATGTATTTTGAATGGAGTGATGGG
ACACCTGTGACATACACCAAGTGGCAGCAAAGGCAGCCGACCCACACACCTAATAAGGCA
GACTGCATTGTTATGAATGGAGAGGATGGGTTCTGGGCTGACAGTACCTGTGAAAGAAAA
CTTGGTTACATCTGTAAAAGAAAACCCTTGGCAGAAGAATCAGGGGAAGCTGAAGTTACT
TACCCGGGATGCCAGAAAGGCTGGATGAAGCACGGCTTTTACTGCTACTCCATAGGGCAA
CTGCCAGCAACATTTTCAGAAGCAAAACTTATCTGTGAAGAAAATAAAGCTCACCTGGCT
ACTGTGAGAGACAGATATGAACAGGCTTTTTTAACTTCTATAATTGGATTCAAGCCAGTG
AAATATTTCTGGATTGGACTCTCGGACATGGAGGAGCAGGGCACGTTCAGGTGGGCTGGT
GGGGACCCAGTCATCTTCACTCACTGGAACATGGGAATGCCAGGAAGGGAGCCAGGCTGT
GTGGCCATGAGAACAGGAACTTCAGCTGGATTATGGGATATTCTCAATTGTGAAGAAAAA
AACCTGTTCCTGTGCAAGCAGCTGGTGGAGGGAGCGACCCCACCACCCCCTCTGACGACT
CCTCCGCCTCCGTCCTGCCCGGACGAATGGCAATCCATTCCTCAGAGCAGCTTCTGCTTC
AAAATTTTTCAGAGAGGAAGGGAGAAAATGCAAACATGGATTGGTGCAAGAGATTTTTGC
AGAGCTATTGGAGGAGATCTGGCATGTATCCACAGTGAAGAAGAGCAGAAACTAATATCT
AGTTTAAATAAAGACTATCGTCACGTATCTTACTGGATGGGTTTAAATGCCTTGGGCTCC
GATGGAGGATTTACGTGGTGCGATGGTTCACCAGTAAATTTTCAAAAATGGGCAAATGGA
GAACCAAACAATTATGATGGAAATGAAAAATGTGGAGTGTTTTATGGCTATAATGATATG
AAATGGAATGATATGTTTTGTGAACATATGCAGGACTATGTTTGTCAAATAAAAAAAGGA
GCAACACTGAAACCAGAACCTACATCCACATTTGATTATGAATACATTGTTAGTGAAGAT
GACTGGATAATATATAATCACAAGGAATATTACTTTAGCAAGGAAGAAATGCCTATGGAA
AAAGCAAGGGAATACTGCAAGAAGAATGGCGGTGATCTTGCCATCATTGAGAATGAAAGT
GAAAGAACATTTCTTTGGAAATATACTTTTTATAAAGATCGAGGAAATAACTTTTTTATT
GGCTTAACTGTGAGCCTTGACAAGACGTTCCGGTGGATAGATGGAAGTACTGTAAACTAT
GTTGCCTGGGCCCCAAATGAACCCAACTTTGCAAATAATGATGAAAACTGTGTGGTGATG
TATACTCAAACAGGTACATGGAATGACCTCAACTGTGGCAGTGTTGAGCTTTTCATCTGT
GAAAGGCTTAACAGAACTGTTCGTCCAAGTATTGCTCCCACGGTACCACCACCCAAGGGT
GGGTGTCCAGAAGACTGGCTCCTCTTTGATAATAAGTGTTTCAAAGCATTTGGCCTTAAT
GAAAATTATACACTGACATGGCATGCTGCACGGAACAATTGTATTACTTCTGGAGGAAAC
CTGGCTACTATCTCAAAAAAGGAAAATCAAGCTTTCCTCATGTCTCTCTTAAAAAATACT
GCAACTGATGCCTGGATTGGACTGAATGACATAAATCATGAGCATACATACTTATGGACA
GATGGAAGTCCAGTTTACTACACAAATTGGGCAAAAGGTTCCCGAAGTTACTATAGTAAG
GATGACTGTGTCTATATGAAGAAGAACCCTATTGAACAAGCAGGGAAATGGAAAGATGGA
GACTGTAAAGCAAGCAAAAGCTACATATGCCAGAAAAATACTGACCCTAAATTGCAAAGC
TCCCAAGCCGTAGTTCCAATGTTTGGCTTTAACAACTATGATGATGACCGCTATGCAGTC
ATCAACTATAAAATGAACTGGGAAGAAGCGCAGAAGAATTGCAAAGACCAGCATGCAGAT
CTCGCCAGCATTTTAGATCCTTATGTTGAAGCTTACCTGTGGTTACAAACACTAAAGCAT
GGAGAGCCTGTATGGATTGGTCTTAACAGCAACACGACTCATGGCCTTTACATGTGGTCA
GATAGAAGGAGGAGCAGATATCATAACTGGGCCAGTGGAGAACCAAATAAGAATGCAGCC
TGTGCCTATTTAGATTTGGATGGTTTTTGGAAGACAACATCTTGCAATGAAACATTTTTA
TCTCTCTGTAAACAATCTGATGAGTTAATTCCTACCGAATCGCCACAGCTTCCTGGAAAG
TGTCCTGAACCAAAGCAAGGTAGATCTTGGATTCCCTTTCGTGGCCATTGCTACTATGTT
CACACCACTTCTGAAGCAAGCTGGCCTGCTGCTTCCATGATGTGTATTCAGATGGGTGCT
TCTCTGGTTTCCATTGAAGATCCAGCTGAAATGAACTTCCTTTTACTTTACTTGTCTCCA
TTTGCAAGTGATAACAGAAAATTTTGGATAGGATTGTTCAAAAATATTGAAGGGGAATGG
ATGTGGTCAGACAGAAGCGTGGTAGAATTTGTCAACTGGGAGAAAGGAGAGCCTACAGTG
ATGTATGACAAACACTGTGTGCACATGGATGTCTCAAGTGGAGCCTGGAGGAACTATTAC
TGCTCTGTTGACCGCAATTTCATTTGTAAAATCCCAAAGATCATTGAAGTTGAACCAACC
CGTGATTCATCTGTCAGTCAAGCATCAAAAAGAGAAGCTGCTGTTTCGTCCTCACATAGT
CGAGCTGTGATGATTGTTACACTAATCTTCCTTCTGCTAGCAGGAACTGGCCTTATAGTC
TACTTTTTCTACAAGAAGAGACGTGAGCAGACAACTGTTACAGCCAGTTTTGGCAATGCC
ATATACTGTGGTACTCCTGATCCTGGAACTCATGAATCAAAATGTCTTGTGACCAATATT
GAAGAAAATGAACAGGCAATGCTTTAG
>chkC MRC1L-C chicken Line0
ATGAGGTTCTATGGGTTCTGGTTTGTTCTTACTCTCATTCACGGTGCATTGCAGCTGGAA
GACACTGAAATATTTTTAATATATAATAAAGTCAGCAAACTCTGTCTTCAGGCTTCTATT
GCACAGTCAGTTAGAACTGCCACTTGCCATCAAGACAATGAATCACAAAAATTCACATGG
ATTACTGATCATCAGCTCATGAGTGTGAGACTGAACCTATGCTTGGGTGTTCCTTTGAAG
GAAGATGAGGTTGCGATAACCCTGTTTCCATGTAACCAAACAAGTGAGCTCCAGTGGTGG
GAATGTAGAAATGAAAGCCTTCTTGCAATCCAGGGGGAAGACTTGTTTTTCAGTCCTGGC
AAGGAAGAACATGATAATGTTGTACTAAAGAAGAGGCTGAGTCCAAAGAATAATTGGAAG
ATCTATGGGGCCATGGATGTTTTATGTTCCCAGAGATATGAAGAGACCTTTACACTGCTA
GGAAATGCTTTTGGGGCACCTTGTGTGTTCCCTTTTATGTACAAGAAGCAGTGGTATGCC
GAGTGCACGACTGCTGGCCGCTCAGATGGCTGGCTCTGGTGTGCAACAACTGCAGACTAC
GACACAGACCAGCGATATGGATTTTGCCCATTAAAAGACAGAGACACCACTTGGACTACA
GATGTGTTAAGAAATGCCCACTACCAAATAAACTCTGAGTCTGCTCTCACATGGCACCAA
GCAAGGAAGAGCTGTCAGCAACAAAATGCAGAATTATTGAGTATCACAGATATTCATGAA
CAAACATACCTTAAAGAGCTAACAGAAAGTACAGATTCTGCACTGTGGATTGGCCTCAAT
AGACTGGACCTGAAGAGTGGCTGGGAGTGGATTGGAGGCACTCCTTTCCAGTATTTAAAC
TGGGCTCCAGGAAGTCCCTCTCCAGAATCTGGAAAACTCTGTGTGGTTTTGAATCCTGAA
ACAAAAGCTAAATGGCAAAATTGGGAATGTGATCAGAAACTTGGCTACATCTGTAAAAAA
AGAAACTTCACCTTGATACCCTCAGGTGACATTTGGCCTATTGCTTGCCCAGATGGATGG
GTATCATATGTAGATCACTGTTACAAGATCTTCAGGGAAACCAAAGGATGGCAAGAAGCT
TTGACCTCCTGTCAGAATGCAGGAAGTCACCTGGCCAGCATCCAAAACTTTGAGGAACAC
AGCTTTATAGTGTCTGGGCTTGGGTACAAGCCAACAGACAAGCTCTGGATTGGCCTGAAT
GATCATAAGTTTCAAATGTTTTTTGAATGGAGTGATGGTACTCCAGTGACATACACCAAA
TGGCATCTGGGAGAGCCATCCAGCACCAACAACAGGCCAGAAGATTGCGTTATGATCAAG
GGCCAGGATGGCTATTTTGCAGACTCCAACTGTGAGAAGAAAGCTGGTTATGTTTGTAAA
AGAAAACCTATACCACAAATACCTAGAGAAAAGGAAAATACTGATGTAGGTTGCAAAAAA
GGATGGGGAAGATATGGGACCTACTGCTATTTTATTGGACATGTACCAGCAACATTTTCT
GAAGCAAACAACACTTGTAAAGGAGAAAAAGGTTACCTAGCTACAGTTGAAAGTAGGTAT
GAACAAGCCTATTTGACTAGTCTTGTTGGGCTGAGGCCTGAGAGATATTTCTGGCTGGGT
CTCTCTGACATGGAGGACCAGGGAACTTTCAGGTGGAGCAGTGGTGAAGATGTGTCCTTC
ACGCACTGGGGTGCAGCAATACCTGGAAGTAAACCAGGGTGTGTTGCCATGAGAACTGGA
ACTGCAGCTGGATTATGGGATGTTCTTGACTGTGAGTCTAAGCAAAAATATATCTGCAAA
CAATGGGCAGTTGGTGCAACAGCCCCACCTATTTCAACTACTGCTCCAAAACCCACATGT
CCTACTGGCTGGATATCAAATGACGATGCTACTTCCTGTTATAAATACTTTTGCAGGTCA
GATATTAAAAAGAAATCATGGATTGAGGCTCGAGATTTTTGTAGACAAATTGGAGGGGAT
CTGGCCACCATTAACAATGAGGAGGAGAAAAAAATGATATCAAGAGGAAACAGTCACTGT
AGGTTTGAAAGAGTTTGGCTTGGTATATTTTCCTTGAATCCAGATGAAGGATTCGCCTGG
AGTGATGGCTCTCCTGTTAGGTATACAGGCTGGAGTGATCATCCAAGAAGTTCAGGAGGA
CACATGTTCTGTGGTGTAATCGATGGTAGAACATTTTCTGGGCAATGGCTTCTTTTGCCC
TGTGAAGAGCAGCATGACTGGGTTTGTCAAATTAAAAAAGGAGTGATGCCAAAACCTGAA
CCAATTGACACATATGAGTATAAAACCACTGCGGATGGATGGTTTATATACAAAGATAAA
CTATACTACATCAGCAAAGAACAAGTCTCCATGGAAGAAGCCCAAGAGTTTTGCAGGATG
AATTCTGCAGACCTTGCTGTAATTAGCAGTAATAGTGAAAGGAGGTTCATACAGAGAGCT
CTGATAAAAAATGATAAATACAGGACAGAGTCAGAACAATACTTCATTGGTTTAAAAATT
AGTCTGGATAAAACATTTAGCTGGATAGATGGGACTCCAGTAACATATGTGGCCTGGGCT
CCTAATGAGCCTAATTTCGCAAATAATGAGGAACATTGTGTGGTAATGTTTTCAAAGCAA
GGCTTGTGGAATGATGTAAACTGTGGTACCACCAATAGATTTGTATGTGAAAGGCATAAT
AATTCTATTAATTCAACACTTCCTTCTCCGTTTCCTCCTGGAGGGTGTCCAGAAAGTTGG
CTTTTCTTTAACAACAAGTGTTTCAAAATATTTGCCTCCAATACAACAAGAAAGCTGGCA
TGGCATGACGCACGAGAAGTTTGTATTGATCTGGGTGGAAATCTGGCTTCTGTAGCAAAT
GAGCATGCGCAAGCTTTTGTCTACTATCATTTAAAGGATGCTACAACCAATGTTTGGATT
GGGATGAATGATATCAACAGAGAGTCTACATTTCTTTGGGCAGATGGGAGCACCGTTTCC
TACACCAATTGGGTTGAAGGTGCACCAGAGACCAAACAAAGCTTCTTCGACTATTATGAG
TATGAATTGCTGGAAGACAACACTGTGGAGACAGATTGTGTTTTCATGACAAAATCAGAT
GGCAAATGGAGAGATGATAGCTGTGACAACGAGAGAGGCTACATATGCCAAATGAATTCA
TTTACTGCACAATTTAACTTACCAGCAACGAATCCATCTTCTGACTTTGTCCACTATGGT
GATAGCAGCTATCTAATTGTCTCATCCAAAATGCAATGGGAAGAGGCCAGAAAAAACTGT
CAAGAGCAACGTGCAGAACTTGCAAGCATTTTAGATGCCTACATCCATTCATTCCTTTGG
ATCCAGATGCAGAAATATGGAAAGCCTGTATGGATTGGCCTTAAGAGCAATATTACTAGA
AGCTACTACAAATGGACTGATAACTGGAAAACCAGATTCACCAAGTGGGCAGCAGAGGAG
CCAAAGAAGAAAAATGCTTGTGTCTATCTAGACCTTGATGGTACCTGGAAAACAGCACCC
TGCAAGGAAATGTACTTCTCAGTTTGTAAGAAAACAAATGTTGTAGCTCCAACTGAGCCT
GCTCAGCTGCCTGGAGAATGCCCTGAAGCAGCTGATCTGCAAGCTTGGATCCCTTACCAT
GGGCACTGCTACTACATTGAAGCTTCAGCAGCGACAAGCTGGGCCCAGGCCTCCCTCAAG
TGTACTCATTTAGGTGCTACACTGGTTTCAGTAGAAAATGTGGATGAATCTGACTTTCTG
ATCCATACAACACAGTTACTTGGAAACAAAGTAGGAGGCTTCTGGATAGGACTTTACAGA
AATGTGGATGACCAGTGGTTGTGGTTGGATAATGCAGTAATGGACTTTGTCAACTGGGAG
GAGAAAGAGTCTGATGAGAAGCACCACTGTGTGGAAATGACTGCACCATCTGGTTACTGG
GACAACACTGATTGCTCTTCTGAAAAAGGATTTATCTGCAAGAAACCCAAAGTTGAACCA
AGTGGGAGTCCTCTACTACAGAAAGACAAGCAACGGAATGAAGATACTCATCCACCTGTT
CATCCCTCTGTTTGGCCTCTCTTTTTCTTGGCCATTCTCAGTCTTCTTGGAGCTGGTGTG
TTAATCTACATCTACAAGAGAAAAAGGCAAAACCAACTATTGAGAGATTGA
>chkD MRC1L-D chicken Line0 
ATGACCCTTGACAGGCTCCTGATTTTCCTTTGCCTTGTGCGTGGTATGTTGCAATTGCAG
TCTCTGGATAACACAGAGAGATTTTGGACAGAAGATGCTTCTACTGGTGTTCTCTACCAA
ATAAACTCAGAATCAGCTCTAACATGGCATCAAGCAAGGAAAAGCTGTCAGGAGCAAAAT
GCAGAACTATTAAGCATCACAGAGATACACGAGCAAGAATATGTAGGAGAGCTAATTAAA
AAATTCAGTTTTGCGTTGTGGATTGGATTGAACACTTTGAATTTCAACAGTGGATGGCAA
TGGGCTGGGGGCAGTCCTTTCAGATATTTAAACTGGGCTCCAGGAAGTCCTTTCCCAGCT
CCTGGGAAAATCTGTGGCACAATGAATCCCAGACAGAATGCTAAATGGGAAAACCAAGCA
TGCAACCAGAGATTTGGCTACATCTGTAAAAAGAGAAAAATCAATTCAAAATTTGACAAT
ATAACCAGAGAGGAAATGACACCTATTAAATGCACAGAGGGTTGGTTGCCATATGCAAGC
CACTGCTACAGCATTCAAAGAGAATCCAAAGCGTGGAAAGATGCTCTGACTTCATGTAAG
AGGCAGGGAGGAGACTTGGCCAGTGTCCACAGCATCACTGAATACAGCTTTCTGGTGTCA
CAGCTTGGTTACATGCCAACAGAAGAGCTATGGCTGGGCCTGAATGACCTGAAGACTCAT
TTCTACTTTGAGTGGAGTGATGGGACCCCTGTGACATTCACCACATGGCAGCGTAGACAT
CCCACCTACAGGAATGGTCTAGAGGACTGTGTTGTTATGAAGGGGCAGGATGGCTACTGG
GCAACTGATGTTTGTGATAAGCAATTTGGTTACATCTGTAAAAAGAAGCCCTCATCGCGG
TCTCCTGAAGAAAAGATCAAGGACCCAGGCTGCCAGGAAGGCTGGAAAAGATATGGTTTT
CACTGTTATTTGGTGGGTTCTGCACTTGCAACCTTCTCAGATGCAAACAAGACATGTGAG
CAGAGCAAAGCTTATCTAGCTACAGTGGAAACCAGGAATGAACAAGCCTTCCTGATTAGT
CTGACTGGGCTGAGGTCTGGAAAGTATTTCTGGCTCGGTCTCTCTGACACAGAAAAACGA
GGGATGTTCAAGTGGACCAGTGGTGAAACTCCTTCCTTCACACACTGGAATTCAGCAATG
CCAGGAAAAGAGCAAGGCTGCGTCGCCATGGGAACTGGAGTCAGTGCTGGATTATGGGAT
GTCATTAGCTGCCAGGAGACAGCAAATTTCCTTTGCAAGCAGCAGGCAGTGGAAGTGCCA
CCGCCGGCTCCTCCTGCCCAGGTTCCTGCAGCTGCCTGTGCCCAGGGCTGGGATGGAGCC
CCGCATGCAGACTCGTGCTTCAAGTTCTTTGTGAGGGACAAAAACCTAAAGAAGAATTGG
TTTGAAGCTGAAGAATTCTGTAGAGAAATAGGAGGAAATCTGGTTACAATCAATTCAAAA
GAAGATCAAGTTTTAATATGGCAGTTAGCATTGGAAAAAGGACTACAAACTCAGGGTTTC
TGGATGGGTTTGTTTCTCTTAAATCCTGATGAAGGATTTACCTGGATTGATGGTTCTCCT
GTAATTTATGAGAACTGGGATGAAGATGAACCTAATAACGATAAAGGAATTGAACACTGT
GTTATGTTTAATAGATCACCCCAAATGCGCTGGAATGACTTGTACTGTGAATATTTGCTT
AATTGGATTTGTGAAACTAAAAAAGGTACACTGCTAAAACCTGAACCAAACAACAAATAT
GAATATCAAGCTGTGCAAACTGCTGATGGGTGGATTATATATGAAGATAAGCAGTACTAT
TTCAGCAGAGAACGTGTCCCTATGGAAGAAGCACGGAGAATTTGCCAGAGGAACTTTGCA
GATCTCGTTGTCATTGAGGATGAAAGTGAAAGACAATTTATATGGAAATATATTAACAGA
AAACGGAGTGGCGTATTTTTCCAAGAGGAATCATATTTCATTGGCCTATTTGTCAGTTCT
GATCAGAAACTCAGCTGGCTAGGTAAGACCCCAGTGAACTATGTTGCCTGGGCTCCGGGC
GAACCCAATTATTCACATAATGATGAAAACTGTGTGGTAATGAAAGAAGATTTTGGCTTC
TGGAACGATATAAACTGTGGTTTGAAAAATACCTTCATCTGTGAAAGGCGCAATTCAACT
TACTCAGGCTTTGTTCCTACTGTACTTCCACCTCTGGGAGGATGTCCTGAAATGTGGATT
TTGTTTCAAAATAAGTGTTATAAAATAGTTGGATCCAGGGAAGAAGAGAGACTGACTTGG
TACTCCGCAAGAAGTGCTTGTATAGAACAAGGGGGAAATTTGGCCTCTATACACAATGCT
CAAGTACAAGCATTCCTCACTTTCCATCTAAAGGATGTCACTGATGAGACTTGGATAGGA
TTAAATGATAAGCATTCATATATTTGGACAGATGGAAGCCCTTACGATTATGCATGTTGG
GCAAGAGGATTCCCTTTGGGTAAATACAATAGAGTTGGCTGGAAGACTGACTGTATTGCA
ATGATGATAAGGTCTGTAAATGAAGCAGGGAAGTGGGAAAACACAGACTGCCATCACAAC
AAAAGCTATATTTGCCAGATGGACAGCAAGCCTGAACTATTCCATTCCACAACTGCTCCA
GATTCTGACTTCCTCCATTATGGTAACAGTAGCTATTTAATCATTCCTTCTAAAATGAGT
TGGGAAGAAGCAAGAAAAGCCTGCAGGGAGAAGTCTTCAGAGCTTGCTAGCATTTCAGAT
TATTACAGTAATATATTCCTCCTGCTCCAGGCAGCACAGTATGGTGAACCCTTATGGATT
GGAATCAACAGCAATTTGAGTTATGGGTACTACAGATGGAGCGATAAAAGGAAAATTGAT
TTTTCTAATTGGCACTATGAAGAACCAAAAGAGAAAATAGCATGTGTCTTCCTAGAGCTC
AGTGGGGAATGGAAAACAGCACCCTGTAATGAAAAACACTTTTCTGTCTGCAAAAAATCT
GAGGGTATACTTCCTTCTGATCCTCCTCAGGATATTGGAAGATGTCCTCAGTCAGGTCAC
ATAGCTTGGATTCCTTTCCGAAGCCACTGCTATTACTTCAATCCCAGTGAAATGAGCTGG
GTTCAGTCTGTGACTCAGTGCATTCAGTCAGGTGGAATGTTGACTTCTGTAGTAGACTTG
GCTGAATCCAACTTCCTAGAAGAACATGCAGACTTATATACAAGCAAGACAAGTGGCTTT
TGGATAGGATTATACAGAAATATAAATGGGCAGCTGCTCTGGCAAGACAACAGTGTGCTG
GACTTTGTCAACTGGGGTGAAGCAGAGCCTTTGGAAGAGCAGCATGAGAATGAATACTGT
GTGCAGCTCTCTGCCTCCTCCGGGTCCTGGAATAGCATCCCTTGCTCCTCCAGAAAGGGG
TTTATCTGTAAGACACCAAAGACTATTCCTGAAGCAGTTGCAAATGTGAAAGGTGGCCGA
AAGGACAATGATCAGAGCACTGTTTGGATACTCCTTATTCTGGTCCTCGTCATTTTAGTA
GGCATGGGCTTCATGGTTTATTTCTTCTTCAAGATCAAAATCCAGAGTGAGGCTGAACGA
GCAGTGGGGCAGCAAAGCATGCTGCTGGAATACAGCAGTGCCCTGGACAGAGAGAATGAT
GAAAATGATCCTGCCAGCAGCAAAGGAGGAAGTGAACGCAGTGACGTGTAA
>chkE MRC1L-E chicken Line0
ATGAAATACTTGACTTCTGCAATCTTAATTTTCTTCTTTTTCGTTACAACTGCTTTTCAG
ACGTCTGACAATGAAATATTTTTAATATATAATGAGGATAGTAAACTGTGCCTAATCGCT
CAGAGTTCTCATGCAGTGAGAATAGCTGCTTGCAACAAAAACAGTGAATTACAGAAATTC
AGGTGGGTGTCCGACCACCAGGTGATGAGTGTGGCATTTGCACAGTGTCTGGGAGTGCGC
TACAAGCAAGAACAGGCTAAAATTTCTTTGTATCCCTGCAACAAAGAAAGTGAATTCCAA
AAATGGGGCTGCATAAACTCAACCTTGGTAATCCATGGAGAGAACTTATTTCTCAGTATT
GGTAAAAGAAAAAAAGATAATATTGTACTGGACTCAGGATCAGGTACAATGAACAAGTGG
AAGATCTTTGGAACCACGGATGACTTGTGTTCTCAAGACTATAAAGATCTATTTACGCTG
CTAGGAAACTCCCACGGAGCTCCATGCACCTTCCCTTTCCAGCTGAGTGGGAAGTGGTAT
GCAGGCTGCACAGATGCCGGCCGGTTGGACGGCTTGCTATGGTGCGCAACAACCCCCAGC
TTCGACACCGACCACTTGTATGGGTTCTGTCCCACTGGCAGCAGTGACAATGACAAATTT
TGGAGTATGGATCCTTTGACAGGAACCTTCTACCAGATAAACTTCCAGTCAGCTCTCACG
TGGCACCAAGCAAGGCATAGCTGCAAGCAGCAGAACGCAGAGTTATTAAGTGTAACAGAG
ATACATGAACAGATGTATCTAAGAGATCTGATTGACAGCAACAGATCGCCTCTCTGGATT
GGATTGAACAGTTTGAATCTCCACAGTGGGTGGCAGTGGAGCGGTGGTACTCCTTTCAGA
TACTTTAACTGGGCACCAGGAAGCCCTTCTCCTGAACCTGATAAACTCTGTGCAGTACTA
AATCCCAGAACAGATGCTAAATGGGAAAACCGGCCATGTGAGCAGAAAGTTGGCTATATC
TGTAAAAAGGAAAACTCCACGCTGGGTCCTTCCAGTCTTCCATTAGAGGATGCAGAACCT
GTTAAATGCCCAGAAGGATGGTTGCCCTATGCAGGTCACTGTTACGTGATTCATAGAGAG
CCCAGGGCATGGAAAGATGCCTTAATGTCGTGCAATGAGAGCAATGGCAATCTGGCCAGT
ATCCACAACTCTGAAGAGCATGCCTTCATACTGTCTCAGCTTGGTTACAAAGCCACGGAT
GATCTCTGGATTGGCATGAATGACTTCAGCACTCAGATGTACTTTGAGTGGAGTGATGAG
ACTCCTGTGACATATACCAAATGGTTGCCTGGAGAGCCAACCCATGCAGTCAGTGGGCAA
GAAGATTGTGTTGTCATGGCAGGGGAGGATGGATATTGGGCCGACAGTGACTGTGATAGG
AAGTTGGGCTACATCTGCAGAAGAGAGCCACTACAGGGAGTTTCAGGAACAGTGAAGACT
GATCCTGCCTGTACAAGGGGCTGGACAAGACACGGTTCTTACTGTTATCTAGTTGGACGT
GCACCCGTAACATTTTCAGAAGCAGTGAAAACCTGTGAAAGGATTGGTGGCTATTTAACA
ACTATAGAAGACAGGTATGAGCAAGCCTACCTGACCAGCTTTGTTGGTCTGAGCTCTGAG
AAGTGCTTCTGGATTGGTCTCTCCAACACAGAAGAACAAGAGATCTTCAAGTGGGAGACT
GGTGAAGGCGTTTTCTACACAAACTGGAACTCAGCAATGCCTGGGAAAGAAGTAGGTTGT
GTTGCCCTAAGGACTGGAAGTGCAGCTGGACTATGGGACGTTCAGAACTGTGAACTAAAG
GCAAAATTTCTCTGCAAAAAACCAGCTGAAAAAATAACTCGTCCATTTGCTCCTGGAAAA
CATTCTGATTTCAAATGTCCTTTGGGTTGGAATACAAGCAATAGCACTAATTCTTGCTTC
AGAACCTTTGTGAGAGAAAAAAACCATAAGAAAACATGGTTTGAAGCCAGAGATTTCTGC
AGAGAAATAGGAGGAGATCTGGCTGCTATTAATAGTGAAGAAGAGCAAAGAGTGATAGAA
GACTTAATAACAAAGAAACTGCCATCATCTCAGCTTTTCTGGATAGGTTTGCAGCGTTTG
GATCCTGATGGTGGGCTGTCCTGGAGTGACAGATCCCCGGTGAGTTACATGAAAACAACT
CCTTTTTACGACGATCCGTTAGAAAACTGTGGAGCAATCAGCAAAGAGCATTCCATTTCC
TGGATTAACATGCATTGTGAATACAGCCTGGACTGGATTTGTGAAATAAAGAAAGGAACA
CTCTTGAAGCCAGAACCTGTCAGCCCTTCTGCCATGTATGAAGTCACAGAAGATGGCTGG
ATTATAAAAGGGGACAAACAGTACTTTTTCAGCACAGAAAGTACATCTATGGAAAAAGCC
AGAACGTTCTGCAAAAACCACCGTGGAGATCTTGCTATTATTGGAGATAATAATCAAAGA
ATTTTTTTGTGGAAATATATCTTAAAAAATGGCAAACTGCATTCATATCTCATAGGATTA
ATCCTGAATGCTGACCGACAGTTTAGATGGGTAGATGGAAGTACTTTACACTACGCACCT
TGGGCACAGGGGGAACCCAACTTTGCCTCTGCTCAAGAACATTGTGTGGTCTTGGATAAA
AAATATGGTTTGTGGAATGATGTTAGCTGTGGTCATTCACATGGCTTTATCTGCGAGAGG
CATAGGAGTTTTGTGAATGCTACACTTTCTCCAGCAGTAACTTCACCTCCCGGAGGATGT
CCTGAAGACTGGCTTTTATTTAAAAATCAGTGTTACAAATTTTTTGGTTCTCAATTTCAA
TATTGGTATACTGCAAATAGAGACTGTATCAGCCTTGGAGGACATCTGGCTACCATACAA
AATGAACAAGTACAAGCTTTTCTCACTTACCATTTGAAGGATGTTTTATACAATCCCTGG
ATTGGCTTGAATGATATAATTAGTGAACTTAACTTTGTTTGGGCTGATGGAAATACTGTT
TCCTATACAAATTGGGCTCCAGATTCCCCAAAACTTTATGAACCCATTTTATATGACAGC
CTCCATCCAGAAGATGGCCACAATCGGATGCAGTATGACTGTGTTTCTCTGAAGACAGAT
TATACTGATATAGGGAAATGGAGCGATGAGTCCTGTTCTAAATCCAGCGGATATATATGC
CAGAAGAACAGCGACCCTAAACTCTATAAGTCATCGGCAACAGCGTTGGACTTTGCTTTT
GACCATTCTGATGGCATTAGCTACTCTGTCATCCATTCCAAAATGAATTGGGAAGAAGCA
CAACAATCCTGCAATAGCAATGCCTCCGAACTTGCTAGCATTTTAGACCCATATAGCCAG
TCACTACTGTTCTTAATTGCACAGGAATATGGACAGCCTATGTGGATTGGTCTTAACAGC
TACATGACTGAGGGCAAGTATCGTTGGATTGACAGATGGAGATTAGTTTACAGCAAGTGG
TCCAGCGGGGAACCAAAACAGACATTAGCATGTGTCTACCTAGATACTGATGGAACCTGG
AAGACAGCTTCATGCAAGGAAAAACTCTTTTCCATCTGTAAGAAGACAGATGTAACGGCC
CCTACTGAGCCCCCTCAGCTTCCTGGAAAATGCCCTGAATCAAAAGGACACAAGTCTTGG
ATACCTTTCCATGGTCACTGCTACCACTTTGAGGCTGTCAGGAAAAAAAGATGGTCTCAA
GCTCATGAGGAATGTGCCCGACTAGCTGCTGACTTGTTATCTGTAGGAGACTATACTGAA
GCAAACTTTGTGGCAGAAACCATTAAGATACTTCATGGAAAATCTCCAAACTTTTGGATA
GGGCTAAAGAGAGATGACAGAGAACAATGGGTATGGACAGACAAGTCAGAATTGGATTTT
GTCAACTGGCAAATTGGAGAGCCTGCAAACAGAATGCATAAAGACTGTGGAGAAGTATGT
GCATTGACTGGGTTCTGGAACACCAACGTCTGCTCTTTCAGAAAAGGATATATCTGTAAA
AAAGCAAAAACTCCAGAAAAGACAGAGATGTCACCAGAAAATATGGGACAGAAAACGGAG
ACAGTACTTTCTACTGGCATCATATGGCTGTTTGTTTTATTAGCCCTTTTTATAGTTGGA
GCTGTAAGTGTACTTTACTTCTACTTGAGGAACAAAGGACAAAACCAAATAAGCATCTCA
GCCAGAATGAGTGGATCAGAAGCAGCACTGGATATCCAAGAAGACGATGCACATACTAAC
AAGTAG


MRC1L gene locations (all MRC1L genes in figure 4).

chicken
gene		ENAacc#		assembly	location		 cds strand
MRC1L-A 	HF569039	galGal4		chr2:19455281-19503928	 reverse
MRC1L-B 	HF566127	galGal4		chr2:19424284-19450218	 reverse
MRC1L-C 	HF569040	galGal4		chr2:19379039-19408674	 reverse
MRC1L-D 	HF569041	galGal4		chr2:19345759-19376282	 reverse
MRC1L-E 	HF569041	galGal4		chr2:19345759-19376282	 reverse

Note any of the non-chicken genes may be incomplete.

turkey
gene		ENAacc#		assembly	location		 cds strand
MRC1L-A 	NA		melGal1		chr6:19754072-19805067	 reverse
MRC1L-B 	NA		melGal1		chr6:19723757-19749086 	 reverse
MRC1L-C 	NA		melGal1		chr6:19681019-19710025	 reverse
MRC1L-D 	NA		melGal1		chr6:19654638-19679106	 reverse
MRC1L-E 	NA		melGal1		chr6:19620986-19652350	 reverse

zebra finch
gene		ENAacc#		assembly	location		 cds strand
MRC1L-A 	NA		taeGut3		Chr2:21670922-21722630	 reverse
MRC1L-B 	NA		taeGut3		Chr2:21665501-21634427 	 reverse
MRC1L-C 	NA		taeGut3		Chr2:21587314-21618928	 reverse
MRC1L-D 	NA		taeGut3		Chr2:36993502-21584272	 reverse
MRC1L-E 	NA		taeGut3		Chr2:21516574-21550636	 reverse

painted turtle
gene		ENAacc#		assembly	location		 cds strand
MRC1L-A 	NA		chrPic1		JH584851:1848105-1926093 reverse
MRC1L-B 	NA		chrPic1		JH584851:1758920-1826842 reverse
MRC1L-C 	NA		chrPic1		JH584851:1668654-1746748 reverse
MRC1L-D 	NA		chrPic1		JH584851:1590552-1656872 reverse
MRC1L-E 	NA		chrPic1		JH584851:1511014-1572033 reverse

liard
gene		ENAacc#		assembly	location		 cds strand
MRC1L-1 	NA		anoCar2		chr6:18062808-18114715	 reverse
MRC1L-2 	NA		anoCar2		chr6:18014761-18057806	 reverse
MRC1L-3 	NA		anoCar2		chr6:17967793-18008805	 reverse

xenopus
gene		ENAacc#		assembly	location		 cds strand
MRC1L-1 	NA		xenTro3		GL173073:95779-142887	 reverse

mouse
gene		ENAacc#		assembly	location		 cds strand
MRC1	 	NM_008625.2	mm10		chr2:14229414-14332023	 forward

Assemblies...
galGal4 = ICGSC Gallus_gallus-4.0 (Nov. 2011)
melGal1 = TGC Turkey_2.01 (Dec 2009)
taeGut3 = WUGSC Taeniopygia_guttata-3.2.4 
anoCar2 = Broad AnoCar2.0 (May 2010)
