# Supplementary material for: Evolution of an Expanded Mannose Receptor Gene Family
Source: PLoS One. 2014 Nov 12;9(11):e110330. doi: 10.1371/journal.pone.0110330 (PMC4229073; doi:10.1371/journal.pone.0110330)
Supplement: Figure S4 — Predicted sequences of MRC1L orthologues in other species. (TXT) [file pone.0110330.s004.txt]

>zfnA MRC1L-A zebrafinch
ATGGCTCCTTCCCTGCTGCTGCTGCTCCTCGGACTCCTCCCGCGGGCTTTTCCGCTGCTG
GACACCAGCACCTTCTTAATATATAATGAAGATCACAAGCGCTGTGTACTGGCTCTGAGT
TCTAATTCAGTGACTACTGCTCCTTGTGTTCAAGAGAATGAGTCACAAAAATTCAGGTGG
GTCTCAGATCACCAGCTTATGAGCATAGCATTCAAATTGTGCTTGGGAGTGCCTTCGAAG
AAAGACTGGGTTCCGATCACTCTGTACCCTTGTGACAAGGCTAGTGAACTTCAGCGATGG
GAATGCAGAAATGAGACTCTCTTTGCAATCCAAGGGGAAGATTTGTTTTTCAACTATGGA
AACAAACAGGAAAGGAATATTATGCTGTACAAGGGATCTGGTTTATGGAGTAGGTGGAAA
GTCTACGGAACCACAGACGATCTGTGTTCTCGAGGCTATGAAGATACCTACACAGTGAAA
GGAAATGACAATGGAGCCCCTTGTGTATTTCCTTTTAAGTTTGGTGGTAAATGGTATGCT
GACTGCACAGATGCTGGCAGATCAGATGGCTGGTTCTGGTGTGGAACCACTTCAGACTAT
GATGTTGACAGGAAGTATGGATTTTGCCCAATGAAATTTACTAGTAATGATTTGTGGAAC
ACAGACCCTTTAACAAATGTCCAGTACCAGATAAACTCTGAGACAGCTCTGAAATGGCAT
CAGGCAAGAAAAAGTTGTCAGCAGCAGAAGGCAGAACTATTGAGCATCACAGAGTTACAC
GAACAAACATACCTGACAGGTCTGACTCGCACACTGAGTTCAGCTCTCTGGTTTGGTCTC
AACAGTTTGAATTTCAACAGTGGATGGCAATGGGTTGGTGGTGCTCCTTTTCGGTACTTA
AACTGGGTGCCAGGCCATCCTTCTCCAGAACCTGGAAAAATCTGTGGTGCATTGAATCCT
GGCAAAGGTGCTAAGTGGGAGAACTGGGAATGTGATAAGAAACTTGGCTATATTTGTAAA
CGAGGAAATGCTACTTTAGAGTCTTTCATTATTCCTAAAGAGACTAATGTGCCTCTTAGG
TGCCCTGACCAATGGATGTCATATGCTGGTCACTGTTACATAATTCATAGGGACCCCAAA
ATATGGAAAGATGCCTTAACATCTTGCAGGAAAGAGGATGGAGATCTGGCAAGCATCCAT
AATGTTGAAGAATACAGCTTTGTTATTTCTCAACTTGGGTACCAGCCATCTGATGAGCTG
TGGATTGGGTTGAATGACCTCAAGGTTCAGATGTATTTTGAATGGAGTGATGGAACACCT
GTCACCTACACTAAATGGCTTCGTGGAGAACCCACTCATGCAAACAACAGGCAAGAGGAC
TGTGTCGTTATGAAGGGAAAGGATGGATTTTGGGCAGACCATTCTTGTGAAAAGAAAATC
GGCTACATCTGTAAAAGGAAACCTATGTCAGATGCTCCTACAGAAGAGGAAACTATTGAT
ATGGGCTGCCAGAGAGGCTGGAAAAGACATGGTTTTTATTGTTACTTCATTGGAAATACA
TTTCTAACATTTCCTCAAGCAAATCAAACCTGTGGAAGTCATCAGGCTTTTTTAGCAACA
GTTGAAGACAGATATGAACAAGCCTATTTGACCAGCCTGGTTGGGCTGAAAAAAGAAAGA
TACTTTTGGATTGGACTTTCAGACATAGAAGAAAAGGGAACATTCAAGTGGTGTAATGGT
GAATCTGTCTTATTTACACACTGGAATTCTGAAATGCCTGGAAGAAAGCCAGGCTGTGTT
GCCATGAGGACTGGAATAGCAGGGGGATTATGGGATGTAATAAAATGTGAAGAAAAGGCA
AAGTTCATATGCAAAGTGTGGGCAGAAGGAGTGACACTTCCACCTGTTCCCACAACAACT
CCTATTCCCCGGTGTCCAGAAGGCTGGAACTCAAACAATCATATTCGCTTCTGTTTCAAA
CCTTTCTCCAGAGCAGAGCACAAGAAGACGTGGCTGGAATCGCAGGAGTTCTGCCGATCC
ATAGGAGGAGACCTGGCCTCCATCAACAGCAAAGAGGAGCAGTACGTGATCTGGCGCTCC
ATCACAAACAATGGCTTTTACCATCAGAATTTCTGGATAGGTTTATATTATTTGAATCCT
GATGATGGCTTTGCTTGGAGTGATGGATCTCCAGTGAGGTATGAAAACTGGGGCTTTGGA
GAACCAAATAATTATCAAGGAGTTGAACTTTGTACAGAGATCAGTGGTGATTCCAGCATG
CTTTGGAATGACAGGCACTGTGATTATATGTATGGATGGATTTGCCAAATAAGAAAAGGG
GCAAGTGTGAAGCCTGAACCAACAGAATCTCCGGTACCCGAATACAGGACTACTGAGGAT
GGATGGATTATACACGAAGACAAACAGTACTATTTCAGCACGGAGACTGTTCCTATGGAA
GAGGGTCGTGAGTTCTGCAAAAAGAACTTTGGAGACCTTTCTGTCATTGAGAGTGAAAGT
GAAAGAAAGTTCCTCTGGCGATATATATTGAAAAATGGCAAAGAGGATGCATATTTCATT
GGTTTACAACTGAGTATTGACCAACGTACAAGCTGGATGGATGGCACTCCAGTGAATTAT
TTGGCATGGGCACCACATGAACCTAACTTTGCAAATAATGATGAAAACTGTGTCGTTATG
TATAAGAATTTAGGATTTTGGAATGATATAAACTGTGGCTATCCAAATCCCTACATATGT
GAAAGGCACAACAGTTCCATTAATTCAACTGCTCCTCCAACAACATTTTCAAGTCCAAGA
GGATGTCGTCCAGCTTGGCTTTCTTTTCGTAACAAGTGTTACAAAATATTTGGATCTACA
GAAGAGGAACGTGTTACTTGGCACGCTGCACGAACAGCTTGCATGAATTTAGGAGGAAAC
CTGGCCTCGATCCCTAATGAACAAGTGCAAGCTTTCCTTACCTTCCATTTAAAAGATTTT
TCCACTGAGACATGGATTGGATTAAATGATATAAACCATGAAATGAGGTTTCTCTGGACA
GATGGAACAGGGGTTTACTTTACAAACTGGGCCAAAGGCTTCCCGTCGGGACATATGGGT
TTATATGCGTATAGCGGCCAGGCTGATTGTGTTGCCATGAAAAACAAACCTGTTAAGGAA
GCAGGGAAGTGGGCTGATCAGAGTTGTGATAACAGCAGAGGATATATATGCCAAATTAAT
GCAGATTCTGAATTTGTGCCTTCTACAACCTCATCCCCATCCAACATTATCCGTTATGGG
AATAGTAGTTACTTGTTCATCCAAAGCAAAATGACATGGGAGGATGCATGGAAAAACTGC
AAACAAAATCAATTTGACCTTTCCAGTGTCTTAGACACCTACACTCATTCATTCCTGTGG
CTAAAGATATTAAAGTATGGGGTGCCTGTGTGGATTGGTCTTAACAGCAATGTGACCAAT
GGGCATTATGAATGGATTGATAACTGGAGAATGAAGTACACAAAATGGGCTGAAGGGGAG
CCAAAACAAAAACTAGGCTGTGTCTATCTTGACATTACTGGAGTTTGGAAGACAGGATTC
TGCAACGAAAGTTACTTCTCTGTTTGCAAAAAGTCTGATGTTCAAGCTCCCACTGAACCC
CCTCAGCTTCCAGGAAAGTGTCCTGAATCAGAAGGACACAGATCTTGGATCCCTTTCCGA
GGTCATTGCTACTACATTGAATCTTCCTCTTCAAGAAATTGGGCCCAGGCGTCTTTAGAA
TGCCTTCGACTAGGTGCGTCTCTGGTGTCAGTTGAAGACTCAGCTGAAGCCAACTTTCTT
ACCTACAACCTTGAACCACTTGAAGGGAAAACATCAACATTTTGGACAGGAATGTACAGA
AATGTGGATGGACTATGGCTGTGGCTAGATGGCAGTGCAGTGAATTTTGTCAACTGGAAT
GTAGGAGAGCCTTCTTCTCAGCAAAATGAGCACTGTGTTGAAATGTATGCAGACTCTGGG
TATTGGAATAATTTCTATTGCTCTTCCTACAAAGGATATATTTGTAAAAAGCCAAAAACA
ACTGAAATGCCATCAGCATCTGAAATGCCACCAGCTGAAATACCTACAATGGCAATGACA
AAAGATGAGAAGGCTTCTACCCTGAACCACAGCAAAACAGGAGTTATAGTTATTGTTGGT
ATCATCATCCTAGTTGGAAGTGGCCTTGTAGGATATCTCTTCTACAAAAGAAGAAAGAAT
TGCTTGCCAACAAATGACAGCTTTGAGAATAATCTGTATTTTAATGGTGATGCAGTGCCT
GGAATTAGTGACACAAAGGATCTTGTGACCAACATAGAGCAGAATGAACATGCAACACTG
TAA
>zfnB MRC1L-B zebrafinch
ATGTCTCTCTACTTGTCCCTGATTTTTCTACTCTCCATTAGTACATCTCTTCAAATGTCT
GGAACGGGAATATTTTCAATCTATAATGAAGATAACAAGCTCTGTGCCCAAGCTCAGAAC
TCTAGCTCGGTCATAACCACCACTTGTGATGAGCATGATGAGTTTCAGAAGTTCAGGTGG
GTCTCCCCCATGCAGCTGCTGAGCGTGGCTCTCAAGCTGTGCCTGGGCGTGCTCGCCAAG
GACGACGAGGCTGCCGTCACCTTGGAATCCTGCAACAGGACAAATGAACTCCAGTGGTGG
GAATGTAGAAATGAGACACTTGCAACCCATGGCAAGGATTTATTTCTCAACTATGGCAAG
GGGAAAGGAAAGAAAATGAGGCTGTCCAAAGCATCCAGCAAAGGGAGCAGGTGGAAAATC
CATGGAAGTGCAGACAGAGTGTGCTCTCAGCGCTATGAGGATATCTATACACTGGGAGGA
AATGCCTTTGGTGCACCCTGTGTGTTCCCTTTTAAGCATCAGGGGAAATGGTATGCTGAA
TGCATCCCTCGGAGGGATGATGCAGACTCTCTCTGGTGTGCAACTTCTTCAGATTTTGAT
AAAGACCAGTTGTTTGGAAACTGCCCACAAAAAGACACCACCCACAATAACTTTTGGAAA
ACAAATCCTGTGACAGAAACACAGTATCAGATAAACGCAGAGTCACTTTTGACATGGCAC
CAAGCAAGAAAAAGCTGCCAGCAGCAGGATGCAGAATTATTGAGCATCACAGACCTTCGT
GAAGAAATGTATTTATTAGGGCTCACTAGTGACCTGGGCATCAATGCAAAGCTCTGGATT
GGTCTCTACGATGTACTTGACAGTGGCTGGAAGTGGACTGGGGGAAGTCCTTTCAGATAC
CTCAACTGGGCTCCAGGAAATCCCTCTGTGGAATCTGGAAAAATATGTGGGACTTTCCAA
GGTAAGAATGGTAAATGGGAAAACCAGCTGTGTGATCGGAAACTGGGATACATCTGCCAA
AAGAGAAACACCTCCTTGGATTCTTTCACCATTGCCTCAGGTGATTCAAAGCATTTTAAA
TGCCCCAGGGAATGGGTGCCCTATGCAGGTCATTGCTACAGAATTTATAGAACACCAAAA
ATATGGAAAGAAGCCCAGTCTTCCTGTAGAAAAGAAGATGGAGAGCTGGCAAGCATTCAT
AATATTGAAGAGTACAGCTTTACAGTGTCACAGCTCGGGTACAAGCCAGATGATGAGCTC
TGGATTGGTCTAAATGACTTCAGGATTCAAATGTACTTTGAATGGAGTGATGGCACACCT
GTGACTTATACCAAATGGCACCATGGACAGCCAACCCACACTTGGAATAAGGCAGACTGC
ATCCTTATGAAGGGACAGGATGGATCCTGGGCTGACAGTGCTTGTGAAATGAAATTTGGC
TACGTGTGTAAAAGGAAACCCTTGGCTGAAGAAGCAGGGGAAGCTGAAGTTACTTACCCA
GGCTGCCAGAAAGGCTGGATGAAGCATGGCTTTTTCTGTTACTCCTTGGTGCAGTTGCCA
ACAACATTTTCAGGTGCAAAAAAAGTTTGTGAAGAAAACAAAGGTTACCTGGCTACTGTA
AGAGACAGATATGAACAAGCTTTTCTGACCTCCATAATTGGATTCAAACCAGAAAAATAC
TTCTGGATTGGTCTTTCAGACGTGGAAGAGCAGGGGACATTCAGGTGGGCTAATGGAGAC
CCTGTCACCTTCACTCACTGGAATGTGGGAATGCCTGAGGAGTCAGGCTGTGTGGCCATG
GCAACAGGACGTTCAGCTGGATTATGGGATATTTTGGACTGTGAAGAGACGAACACGTTT
CTCTGCAAGCAGCTGGTGGAGGGAGTCACCCCCCCTCCTCCTCCTCCAACAACATCCCCT
CTCCTGTTTTGCCCAGAGGGATGGCAGTCTGTTTCTCAGAGCAGCTTCTGCTTCAAAATT
TTTCAGGGAGGAAGGGAAAAAATGCAAACATGGTTTGAAGCAAGAGATTTTTGCAGAGCT
ATTGGAGGAGATCTTGCATGTATCCACAGTGAAGAAGAACAAAGCCTGATAGCTAGACTA
GACAGAGGTTATATTCACTATTCTTACTGGATGGGTTTAAGTGCCTTGGACTCTGAAAGT
GGATTTACATGGAGTGATGGCTCACCAGTAAATTTTGAAAAATGGTCACATGGAGAACCA
AACAATTATGATGGGAATGAAAAATGTGGCGTGTTTACTGGCTATCTCAATATGAACTGG
AATGATTTATTTTGTGAACACATGCTGGACTTTGTTTGTCAAATTAAGAAAGGAACCTCA
CTGAAACCAGAGCCTAATTCCACATTCAATTATGAATATGTTGTTGGTGAAGATGACTGG
ATAACATACAAACACAAGGAATACTACTTCAGCAAAGAAGCCATGTCTATGGAAAGAGCC
AGAGGCTTTTGCAAGAAGCATGGTGGTGACCTTGCTGTCATTGAGAGTGAAACTGAAAAA
AATTTTCTTTGGAAATATGTTTTCTATAAAGACTGGGGGAACAATTTCTATATTGGCTTA
AGTGTGAGCCTTGACAGAACATTCCGGTGGATGGATGGAACATCAGTGAACTATGTTGCC
TGGGCTCCAAATGAACCCAATTTTGCAAACAATGATGAAAACTGTGTGGTCATGTATACC
CATACAGGTACATGGAATGATATCAACTGTGGCAGTGTTGAGTTATTCATCTGTGAAAGG
CTTAACAATACTGTTCGTCCAACTGTTGCTCCCACTTCACCACCACCAAAGGGTGGGTGT
ACGGAAGACTGGCTCCTCTTTGATAACAAGTGTTTTAAAGCCTTTGGCTTTAATGAAAAT
GATACATTGACATGGCATGCTGCACGAAATAACTGCATTGATCTTGGAGGAAATCTGGCT
ACTATATCAAAAAAGGAAGAGCAAGCTTTCCTTATGTCCCTCTTAAAAAATGCTGCAACT
GATGCTTGGATTGGACTGAATGATATAAATCAGGAGCACACATACTTGTGGACTGATGGA
AGCCCCGTAGACTATACAAATTGGGCAAAAGGTTCCCGAAGTTATTACAGTATGGATGAT
TGTGTCTTTTTGATGAAGAACCCTATTGAACAGGCAGGCAAATGGAAAGATGAAGGATGC
AAAGCAAGCAAAAGTTACATCTGCCAGAAAAATTCTGACCCCAAACTGCTGCCCTCCCAA
CCCACAGTTCCAGAGTTTGGCTTTAACAACTATGGTGATGACCGCTATGAATTCATCAAC
TACAAAATGAGCTGGGAAAAAGCAGAAAAGAACTGCAGGGACCAGTCTGCAGAACTGGCC
AGTATCCTGGATCCTTATGTTGATTCTTTCCTGTGGTTACAAATATTAAAGCACAAGGAG
CCTGTATGGATTGGCCTTAACAGCAACTTGACTGGTGGCCAATATGTATGGTCAGATAGA
AGAAGGAGCAGGTATCTTAACTGGGGCAGTGGAGAACCAAATAAAAACAAAGCCTGTGTC
TATTTAGATGTGGATGGTTTTTGGAAGACAGCATCTTGCAATGAAACATTTTTGTCACTC
TGTAAGCAATCCAATGAGTTAATCCCTAGTGAACCACCACAGCTTCCTGGGAAGTGTCCT
GAACCAAAGCGTGGCAGATCTTGGATTCCCTTCCGTGGGCACTGTTACTATGTTCACACC
ACTTCTGAGGAAAGTTGGCCTGATGCTTCCATGATGTGTATTCAAATGGGTGCCTCTCTG
GTTTCCATAGAAGATTCAGCTGAAATGAATTTTCTCTTACTTTACCTGTCTCCACTTGCA
AGTGACTTCAGAAAGTTTTGGATAGGATTGTTCAAAAATATTGATGGAGAATGGATCTGG
ATGGACAGAAGTGCGGTAGAATATGTCAACTGGGAGAAAGGAGAGCCTACAGTACTTTTT
GACGAACACTGTGTTGACATGGATGTCTCAAGTGGAACCTGGAGGACTTATTACTGCTCT
GTTGACCAGAATTTTATTTGCAAAATCCCCAAAATTGCTGAAGTTGAGCCAACCCATGAT
TCACCTGTCAATAATGCATCAAGAAACAATCCTGCCGCTTCATCATCAAGTGGTTTAGGT
GGGATGATTTTTGTACTGGTCTTCCTTCTGCTAGCTGGCACTGGCCTCACGTTGTATTGT
TTCTATAAAAGAAGACGTGATCGACAAATGTTTACAGCTGGGTTTGACAATGCCATATAC
CGTAGTGACCTTGGAACTCATGAATCAAATTGTCTTGTGACCAATATTGAAGAAAATGAG
TAG
>zfnC MRC1L-C zebrafinch
ATGTTCTCTGGGCTCTTGCTTGTTTTCTCACTTGTTCACTGCTCTTTGCAGCTGGCAGAC
ATTAAAACATTTTTACTGTATAATAAAGTCAACAGAGTCTGTCTTGAAGCATCTATTGCA
CAGTCAGTTAGAACTGCCACTTGCAATCAAGACAATGAATCACAAAAATTCAGGTGGATC
ACAGATCATCAGCTTATGAGTGTGAAACTGAAACTATGCCTGGGGGTGCCACTGAAGAAG
GATCAGGCCATGGTCACTCTGTATCCCTGTAATCAAAAAAGTGAGCTCCAGTGGTGGGAA
TGCAGAAATGAAAGCCTCCTTGCAATCCAAGGAGAAGATTTATTTATCAGTCCTGGCAAG
GAAGAGCATGATAATGTTTTTTTAAAGAAGGAGCTGAGTGCAAAGAATAAATGGAATATA
TATGGGGCCATGGATGTTTTATGTTCCCAAGGATATGAAGAGACCTTCACGCTGCTAGGA
AACTCTTTTGGGGCGCCGTGTGTTTTCCCTTTCATGTACCAGCAGCAGTGGTGGGTGGGG
TGCACGGCCGCGGGCCGCGCCGACGGCTGGCTCTGGTGCGCGACCACTGCCGACTACGAC
ACGGACCAGCGATACGGGTTTTGCCCATTCGGAGATAAAGACAGCACATGGACTACAGAT
CTGTCAACAAATGTTCAGTACCAAATAAATTCTGACTCGGCTCTCACATGGCACCAAGCC
AGGAAGAGCTGTCAGCAGCAAAATGCAGAATTACTGAGTATCataGACATTCATGAACAA
ACATACCTTAAAGAATTAACAGAAGGTACAGATTCTGCACTGTGGATTGGACTCAACAGA
CTGGACTTGAGTAGTGGGTGGGAGTGGATTGGAGGCAGCCCTTTCCAGTACTTAAACTGG
GCTCCAGGAAGTCCATCTCCAGAATCTGGAAAGCTCTGTGTGGTTTTGAATCCTGAAACA
AAAGCTAAATGGCAAAATTGGGAATGTGATCAGAAACTTGGTTATATTTGTAAGAAAAGG
AACTTTACTTTGGTTCCTTCAGGTGACCCTGGGCCTGTTACCTGCCCAGATGGATGGGTG
TCCTTTGTGGATCACTGCTATAAGATCTTCAGGGACAGCAAAGGATGGGAAGAAGCTTTG
ACATCGTGTCAGAAGGAAGGGAGTCACTTGGCCAGCATCCAAAGCCTTGAGGAGCACAGC
TTTATGGTGTCTCAGCTTGGGTACAAGCCAACAGACAAGCTGTGGATTGGGCTGAATGAC
CGTAGGGTTCAAATGTATTTTGAGTGGAGTGATGGTACCCCAGTGACATACACAAAATGG
CACCTGGGAGAACCATCCACTACAAACAACAGGCCAGAAGACTGTGTCCTGATCAAGGGC
CAGAATGGCTATTGGGCAGACCATGTCTGTGAGAAGAAGGCTGGCTACATTTGTAAAAGA
AAAGCTACATCACAAACAGCTGGAGAAAAAGAAAGTAGCCTTGCAGGTTGCAAAAAAGGC
TGGAGAAGATATGGGACATACTGCTATTTTATTGGACACCTTCCAGCAACATTTTCAGAA
GCAAACACCACTTGTGAAGGAGAAAAAGGTTACTTAGCCACAGTTGAAAGTAGGTATGAG
CAAGCCTATCTGACTAGCCTTGTTGGGCTGAGGCCTGAGAAATATTTCTGGCTTGGCCTC
TCTGATGTGCAGGATCCAGGCACTTTCAGCTGGGCCAATGGTGAAGCTGTCTCCTTCACA
CACTGGGATGCAGGAATGCCTGGAAATAATCCAGGGTGTGTAGCCATGAGAACTGGGAAT
GCAGCTGGATTATGGGATGTTCTTGACTGTGAGACAAAGCAAAAGTATATTTGCAAGCAG
TGGGCAAAGAGTGCAACAGTTCCACCTATTCCAACTACTGCTCTGGTCCCCACATGCCCT
GAAGGTTGGGTATCAAACAACCATAGAAGTTCCTGTTTTAAAGGTTTTTGCAGATCAAAA
ATTAGAAAGAAGTCATGGTTAGAAGCTCGAGATTTTTGCAGACAAATAGGAGGGGATCTG
GTCACCATTAACACTAAGGAGGAGATGCCATTACTAATCCAAGCAATGAGAGCCACTCGC
TGTATGTTTGAAATAGTTTGGCTGGGTATATTTTCCTTGAATCCAGATGAAGGATTTGCC
TGGAGTGATGGCTCTCCAGTTAGGTACACAAACTGGGATGATAGTCCAAGGAATTCAGGA
CGACTCCAGTATTGTGGCTTATTCCATCCTTCAGGATATTCTCACCCATGGTCTCTTTCG
GTCTGTCAAGTACAGCATAACTGGGCTTGCCAAATAAAACAAGGAGTATCATTAAAGCCT
GAACCAATTGACACATATGAATATAAAACCACTGCAGATGGATGGGTCATATATGAAGAT
AAGCTCTACTATATCAGCAAAGAACAGGTCTCCATGGAAAGAGCCCAAGAGTTTTGCAGA
AAGAATTCTGCTGACCTAGCTGTTGTTAACAGTAACAGTGAGAGAAGGTTCCTAAAGAGA
GCACTAAAAGAAAATGAGAGCTATTGGAGAGGGTCAATAGGATACTTCATTGGTCTAAGA
GTGAGCCTTGATAAAAAGTTCAGCTGGGTGGATGGAACTCCAGTAACCTATGTGGCCTGG
GCTCCTAATGAACCCAATTTTGCAAATAATGAGGAAAATTGTGTGGTAATGCTTTCAGGG
CATGGATTGTGGAATGACATTAACTGTGGTTCTGCCAATAACTTTGTATGTGAAAAACAT
AACAGCTCTGTTAATTCAACATTTCCTTCTCCATTGCCTCCCGGAGGATGTCCAGAAAGT
TGGATTTTTTTTAACAACAAGTGTTTCAAAGTATTTGCTTCCAATATAACAACCAATCTC
ACATGGCATGCTGCACGAGATGTTTGCTTCAATTTGGGAGGAAACCTGGCTACTATACCA
AATGAACAAGTACAAGCTTTCCTTTTCTATCATTTGAAATATGCCATAAGTAATGTTTGG
ATTGGGATGAATGATATCAACAGAGAGTCCACATTTCTTTGGACAGATGGAAGCACTGTT
TCCTACACCAACTGGGCTAATGGTGCACCAGAAAATCAGCAAAGCTACTTTGACTTAAAT
GAGTATGAAACATTGACAGATGATGCTCTGGAGACAGATTGTGTCTTCATCGTGAAGTCA
GATGGCAAATGGAGAGATGATAGTTGTGACAATGAAAGAGGCTACATCTGCCAGATGAAT
TCAGCTCCCTCACAGCCTGAATTGCCAACAACAAATTCAGCCTCTGGCTTTACTCGTTAT
GGTGACAGTAGCTATTCAATCATTTCATCTGAAATGCAATGGGAAGAGGCCAGAAAAAAT
TGCCAAGACAAATCTGCGGAACTTGCCAGCATTTCAGATGCCTACATACATTCATTCTTG
TGGATCCAGATGCTGAAATATGGAAAACCCGTATGGATTGGTCTTAACAGCAACATGACT
GGTGACTATTACAAATGGACCAATAACTGGAAAACCAGGTACACAAAATGGGCAGCAGGG
GAACCAAAGGAAAACAATGCTTGTGTTTATCTTGATCTTGATGGTACTTGGAAAACAGCA
TCTTGCAATGAAAGCTACTTTTCAGTTTGCATGATATCAGATGAGATAGCTCCTACTGAC
CCTGCTGAGCTGCCTGGAGACTGTCCTGAAGGAGATGAACTCCAAGCTTGGATCCCTTAC
CATGATCACTGCTACTACCTTGAAACATCAGCTGAGAGAACCTGGGCACTGGCCTCCCTT
GAGTGCGCTCGCTTAGGAGCTACCTTGGTTTCAGTAGAAAGCATGGATGAATCTCACTTT
CTGACTCATAAAATTCAACCACTTGGAAATAAAGTAGGAGGCTTTTGGATAGGACTTTAC
CAGAATGTGGAAGGCCAGTGGTTGTGGCTAGATAATGCTGTCCTGGACTTTGTTAACTGG
GAGGAGAAAGAGTTGGATGTGCAGCATCAGTGTGTGGAAATAACTGCACCATCTGGCTAT
TGGGACAAAAGCGATTGCTCTGCAGAAAAAGGATTTATCTGCAAAAAACCCAAAGTTGAC
CCCAATGGGAGTCCTATAAAGGAAAAAAGCAAGGAAAAGAATGAGGAGACTCGCTCACCT
GTTCATGTCTCTGTTTGGCCACTCATTTTCTTGGCTGTTTTAACTGCTTTTGGAGCTGGC
ATGGCAGCCTATTTCTACAAAAGAAAAAGACAAAACCAGCTCTCAACAGATTCTGGCAAT
GAAACACTATTAAGATGA
>zfnD MRC1L-D zebrafinch
ATGAGTTTCTCCAGGTTTCTAGTTTTCCTTTCCCTCATGCAATGCTCACTACAGTCATCA
GACGACACAGAAAGATTTTGGACAGAAGAGGCTTCAACTGGCATTAACTATCAGATAAAC
TCAGAATCAGCTCTAACATGGCACCAAGCAAGGAAAAGCTGTCAGCAGCAAAATGCAGAA
CTACTAAGCATTGCAGAGACTCAGGAGCAAGCATATGTAGGAGAGCTAACAAAAGAATTT
AGTTTTGCCTTCTGGATTGGATTGAATGCTTTGGATTTCAACAGTGGATGGCAATGGGCT
GGGGGCAGCCCTTTCAGATATTTAAACTGGGCTCCAGGAAGTCCTTCCCTTCTCCCTGGG
AAAATTTGTGGACTGTTGAATCCCAGAAAGAATGCTAAATGGGAAAACCAAGCATGCAAT
CAGAGACTAGGCTACATTTGTAAAAAAGGATCCTTCCATTCAAAACCTGATATTATGCCC
AAAGGGGAATTGAGGTCTGTTCAGTGCACAGATGGCTGGTGGCCGTATGCAGGTCACTGC
TACAGCATTCACCGGGACCCCAAAACATGGGAAGATGCTCTGTCATCTTGTAAAAAGCAA
GATGGAGATTTGGCAAGCATCCACAACATTGCTGAAAATAGCTTTCTAGTGTCACAGCTT
GGTTACAAGCCAACAGAAGAGCTGTGGCTGGGTCTGAACGCCCTGAGGTCTCACTTCTCC
TTTGAGTGGAGTGACAGGAGCGCTGTGACATTCACCAAATGGCAGCGCCGGCATCCTGCC
TACACCGACGGCCTGGAGCACTGCGTGGCTGTGAAGGGGCAGGATGGATACTGGGCAACT
GACGTTTGTAATAAGCAGCTTGGTTACATCTGTAAGAAGAAGCCTTCATCGCAATCCTCT
GAAAAAGAGACAATTGAGGACCCAGGCTGCCAAAAAGGTTGGAAAAGATATGGTTTTCAC
TGTTACTTGGTGGGTTCGGCGCTTTTGACATTCTCAGAAGCAAATAAGACATGTGAACAG
AGCAAAGCTTATCTAGCTACGGTGGAAAGCAGACATGAGCAAATCTTTCTGATTAGTCTG
ACGGGGCTGAGGTCTGAAAAATATTTCTGGATTGGTCTCTCTGACACAGAAGAAAAAGGG
AGTTTCAGGTGGACCAATGGAGAAACTGCTCATTTCACACACTGGAACACAGCCATGCCA
GGGAAAGAGCAAGGCTGCGTTGCCATGGGAACAGGAATTGCAGCTGGATTATGGGATGTT
GTGAGCTGTGAGAAGACATGGAATTATCTTTGCAAACGGCGGGCAGCAGGAGTGCCCCCT
CCTGCTCCAGAACAGGTCCCTGTGGCCGCGTGTGCCGAAGGCTGGGACAGAGCCTCCCGG
GCAGACTCGTGCCTCAAATTTTTTGTGAGAGAGGGAAACCAAAAGAAGTCTTGGTTTGAA
GCTGAAGAATTCTGTAGAGAAATAGGTGGAAACCTGGTCACAATCAATACAAGAGAAGAT
CAAATTTTATTATGGCAATTAGCTTCGGACAAAGGGCTGAACACTCAGACTTTCTGGATT
GGTTTGTTTCTCTTAAATCCTGATGAAGGATTTGCCTGGATTGATGGCTCCCCTGTAGTT
TATGAGAACTGGGAGGAAAATGAACCCAACAACTATGAAGAACTTGAACATTGTGTTATG
TTTAATGGATCACCCCAAATGCGCTGGAACGACTTGCGCTGTGAACATTTACTTAATTGG
ATTTGTGAAACAAAAAAAGGTACATTGATAAAGCCTGAAGCAAACTACAAACTTGACTAT
CAGCTCACCAAAGATGGATGGATTATATATGAAAATAAGCAGTACTATTTCAGCAAAGAA
CATGTCCATATGGAAGAAGCTCGGAGGATTTGTCAGAAGAATTTTGCTGATCTTGTTGTC
ATTGAGAAAGAAAGCAAAAGACGATTTCTGTGGCAATATATTTACACAAAACACAGAGGA
AAATCATATTTCATCGGCTTAGTTGTCAGCTTTGATCAGAGATTCAGATGGCTGGATGAC
AGCCCAGTGAACTATGTTGCCTGGGCTCCAAATGAACCCAATTTTGCAAATAATGATGAA
AACTGTGTGATAATGTCAGAAGAATTTGGTTTATGGAAAGACATAAACTGTGCTGTGAAA
AACGCCTTTATCTGTGAAAGGCACAATTCAACTTACTCAGGATTTGCTCCTACTGTGCTT
CCACCTCTGGGAGGATGTCCTGAAACTTGGCTTTTGTTCAACAATAAGTGCTATAAAATA
TTTGGATCCAGAGAAGAAGAGAAACTAACTTGGCACTCAGCAAGAAGTGTTTGTAGAGAA
TTAGGGGGAAATTTGGCCTCTATACACAATAATCAAGTGCAAGCTTTCCTCACCTTCCAC
CTAAAGGATGTTGCCAATGAAACATGGATTGGGCTGAATGACATCAATAGTGAGCATACC
TACCTTTGGACCGATGGAAGCGTTTTTGACTATTCAAATTGGGCCCGAGGATTCCCATTC
AGAGATAAATTCACAACTGATTGTATTACAATGACAAAAAGATCTGTAGATGATGCAGGA
TTATGGGAAAATACTGACTGCCAGCATAAAAAAAGCTATATTTGCCAGATGGAGAGTGAG
CCTGAACTGTTTCACCCCACAAGTGCTCCAGATTTCGATTTTGTCCATTATGGCAACAGC
AGCTATTTAATCATTCCTTCTAAAATGAATTGGGAAGAAGCAAGAAAAGCATGCAAGGAG
AAATCTTCAGAGCTTGCCAGCATTTTTGATTATTACAGTAATATATTCTTGCTGCTGCAG
GCAGCACAGTATGGAGAGCCCTTATGGATTGGGCTCAACAGCAATGTGAATTACGGATAT
TATAGATGGACCACTAAAAGGAAAGTAAGTTTTTCTAAGTGGGACTATGAAGAGCCAAAA
CAGAAACTAGCCTGTGTCTATCTAGCACTCTCTGGGAGATGGAAAACAGCACGTTGTAAT
GAGAAATATTTTCCTGTCTGCAAAAAATCTGAGGACATACTTCCTTCTGACCCCCCTCAG
GATATTGGACAATGTCCTGAATCTGATCACATATCTTGGATTCCTTTCCGAAGCCACTGC
TATAACTTCAATGCCAATGAAATTACCTGGGCTCAGTCTGTGACTCAGTGCATTCGATCA
GGTGGTATGTTGACTTCTGTAGAAGATCTGTATGAATCAAACTTTTTAATAGAACATGCA
GATTTATATGCAAGCAAGACAAGTGGCTTCTGGATAGGAATATACAGAAATGTAAATGGG
CAGCTGCTTTGGCAAGACAACAGTGCCTTAGACTTTGTCAACTGGGCTGAGGGGCAGCCC
TCGGGGGACGAGCTGAGTTTCTGCGTGGAGCTGTCTGCGGCTACCGGCTGCTGGAGTGTC
CTGCCCTGCTCTTCCCAAAAGGGCTTTATTTGTAAGAAACCAAAGACTATTCTTAAAGCA
GCTGGAAACGTGGAAGATGCCAAAAAGGACAAAGTCAGTGGTCACATGAATATGTGGATA
CTACCTACTCTCATCCTCATAATTTTACTGGGGGTGGGCTTCATGATTTATTTCTTGTTC
AAGATCAAAACTGGAAGTGGAACTGGAAGAGAGGTGAGGCGGAGCAGCAGTCAGCTGGAA
TACAGCCGTGCCCTAACTGCAGGGGACAATGGAAGTGGTGCTACCAACAACAAAGAAAAA
AATGAACAGAGTGTTGTCTGA
>zfnE MRC1L-E zebrafinch
ATGATATGTTTAAATGTTTTATATTTTATATTGACAACACAGCTCCAAAGACTCTACAAG
GAAGTATTCTTAATATTCAATGAGGATACTAAGTTCTGTTTAATTGCTCAGAGTTCTGAG
GCAGTTACAACAGCCGCTTGCAAGAAAAACAGTGACTTACAAAAATTCAGGTGGGTCTCT
GATCATCTGTTAATGAGCATGGCATTTGCACAATGCTTGGGAGTGCCCAACAAGAGAAAC
CAGGCTAAAATTTCTCTGTACCCATGCAACAAGAAAAGTGAATTCCAGAAATGGGAATGC
AGAAATGCAGCCTTGGCAATCCAAGGGGAAGATTTATTTCTCAGTGCTGGCAAAAAAAAA
GAAAATATTGCGCTGAAAACAGGATCAGAGGCAATGGATAAATGGAAGATCTATGGAACC
ATGGATAATTTGTGCTCTCAAAGTTACGAAGACCTGTTTACACTGTTAGGAAACTCCAAC
GGAGCTCCGTGTGCCTTCCCCTTCCTGTTGAGTGGAAGATGGCACGCTGAGTGCACAGCT
GCTGGCAGGTCAGATGGCTTCTTCTGGTGTGCAACAACGCCCAACTTCGATGAGGACCAT
TTGTATGGGTTCTGTCCAGCTGCCAACATTGACAGATTTTGGAGTACAGATCCTTTGACA
GGAGCCCACTACCAGATAAACCATCAGTCAGCTCTCACATGGCACCAAGCAAGGAAGAGC
TGTCAGCAACAGAATGCAGAATTATTAAGTGTCACGGAGATACATGAACAAATATATCTA
AGAGATTTGATTGATAGCAAGAGATCCTCTCTCTGGATTGGACTTAACAGTCTGAATCTC
AACAGTGGCTGGCAGTGGAGTGGTGGCTTTCCCTTCAGATACTTTAACTGGGCACCAGGA
AGCCCTGAACCTGGGTCTGAAAAACTCTGTGCAGTACTAAACCCCAGAAGAGATTCTAAA
TGGGAAAACCAGCCATGTGAGCTGAAACTTGGCTATATCTGTAAAAAGGAAAAACCTACA
AAGGATACTTCAATTCTTCCATCGGGGGATGTAGAGTCTGTTAAATGCCCAGAAGAATGG
TTGCCCTATGGAGGTCACTGTTTCATGGTTCATAGAGACCCCAAAGAATGGAGAGAAGCC
CTAATTTCCTGCAATGAGAGCAATGCTGACCTGGCCAGTATCCACAACCCTGAGGAGCAT
GGCTTCATATTGTCTCAGCTTGGCTACAGAGCTGTGGATGAGCTGTGGATTGGCCTGAAT
GACCTCAAAATTCAAATGTACTTTGAGTGGAGTGATGGGACTCCTGTGACATATACCAAG
TGGTTGCCTGGAGAACCAACCCATGAAATCACTGGCCAAGAAGATTGTGTCATTATGGCA
GGAAAGGATGGATACTGGGCAGACAGTGACTGTGACAGGAAGTTAGGCTACATCTGCAGA
AGCAATCCACTAGAAGGAGTTTCTGGAACAGCAAAGACTGATCCTGCCTGCCTGAAGGGT
TGGGAAAGACATGGTTTTTACTGCTACCTGATTGGACATACCTCTGTAACATTTTCAGAA
GCAAAGAAAACCTGTGAAAGGAGCAATGGTTATCTAACAAGTATAGGAGACAGATATGAG
CAAGCCTACCTGACCAGCCTCATTGGTCTGAGCTCTGAGAAGTATTTTTGGATTGGTCTC
TCAGACATGGAAGAGAAAGGAATTTTCAAGTGGGTGACTGGTGAAGGTGTTCTGTACACA
AACTGGAATGCAGCAATGCCTGGGAAGGAAGCTGGTTGTGTTGCCCTTCGGACTGGAAAT
GCAGCTGGACTATGGGATGTTCAGAACTGTGAAGTAAAGGCAAAATTTCTCTGCAAAAAA
TTAGCTGAAAAAGTCACTGTTCCTGCTGCTTCTGAAACAGTTTCTGATTCCAAATGTCCT
TTGGGTTGGGACACAAGCAATAGCACTAATTCATGTTTCAGAGGTTTTGTGAGAGAAGAC
CAAAAGAAAACATGGTTTGAAGCCCGAGATTTCTGCAGAGAAATAGGAGGAGACCTGGCT
GCCATTAGAAATGAAGAAGAGCAAACAGTGATAAAGAACTTAATAAAAAAGAAATCCCCA
TCATTTCAGCCTTTCTGGATAGGTTTGCAGTGTTTGGATCCTGACGGTGGACTTTCCTGG
AGTGATGGCTCTCCGGTGAATTATAAAGCAAGAGATTATTTTTATGATACTGCATTTCAA
GATTGTGGAGCAATCAGTGAAAACCCTTCCTTGACATGGATTAAGGAGCACTGTGAATAC
AGTCATAACTGGATTTGTGAAATAAAGAAAGGGACACCCTTGAAACCAGAACCTCTGGGC
CCTTCTACCACATATGAAGTCACAGAAGATGGCTGGATTGTAAAAGGAGACAAACAATAT
TTTTTCAGCCCAGAAAAGGCCTCTATGGAGAAAGCCAGAACATTCTGCAAAAACAATCAT
GGAAATCTTGCTACTATTGGAAATAATAGTGAAAGAAAATTTTTGTGGAAATACATCTTA
AAAAATGGCAAACTGAACTCATATCTCATAGGATTAATCCAGAGTGCTGATCAACAGTTC
AGCTGGATGAGTGGAAGCCCAGTGCACTATGCAGCTTGGGCACAGGGTGAGCCCAACTTT
GCACTAGCTCAAGAAAATTGTGTGGTTTTAAATAAAAAAGATGGCTTGTGGAATGATGTC
AACTGTGGTTTTTCCAATGGCTATATCTGTGAGAGGCACAGAAGTTTTATAAATGCAACC
CTTCCTTCAGTAGTACCTTCAGCTCCGGGAGGATGTCCTGCAGATTGGATTTTATTTAAA
AATCAGTGTTATAAATTTTTTGGCTCTGGCTATGATTACTGGAGTACCGGAAGAAGAGTT
TGCATGAGCCTTGGAGGAAACTTGGCAAGCATACCTAATGAACAAGTTCAAGCTTTTCTC
ACTTACCATTTGAAGGATGTTTCAAATGATCTTTGGATTGGCTTGAATGATATGCTCAGT
GAACTCAACTTTGTTTGGTCTGATGGAAGTGCTGTCTCATATACAAACTGGGCTAAAGGT
TCCCCAAAACTTGTAGAACCTGTTTTGTATGACAGTCTGCATCCAGAAGATGGCGAAAAT
CGGCAACAGTTTGACTGTGTTTCTCTGAAGAGAGGTCCTGCTGATGACACAGGAAAATGG
AATAATGAAGAGTGTTATAAGCAGAGAGGGTATATATGCCAGAAGGATAGTGATCCTGAA
CTTTTTAAATCAACAGCAACAGTGCTGGACTTTGCTTTTGACCCTTCTAATGGGATTAAC
TATTCTGTCATCCATTTGAAGATGAACTGGGAGGAAGCACACCAAAACTGCAATAACAAT
GCCTCAGAACTTGCCAGCATTTTAGACCCATATAGCCAGGCACTGTTGTTCCTACTTGCA
GATGAATATGGAGAGCCTCTGTGGATTGGTCTTAGCAGCAACATGACCAATGGCAAGTAT
CAGTGGATTGACAGGTGGAGTTTAGTTTACAGCAAGTGGGCCAGTGGAGAACCAAAGCAG
ACGTTAGCATGTGTCTACCTAGACACTGATGGCACCTGGAAGACAGCTTCTTGCGAGGAA
AAATTCTTTTCTGTCTGTAAAAAATCAGATGTAATGGCTCCTACTGAACCCCCACAACTT
TCTGGAAAATGCCCTGAATCAAGAGGACACAAATCTTGGATACCATTCTCTGGTCACTGC
TATTACTTTGAGGCCTCCAAGAAAAGAAGTTGGGCTCAAGCTCATGAGGAATGTGCCCGA
CTAGGTGCTGATTTGGTATCGGTAGGAGACTATAGTGAAACAAAGTTTCTGTCAGAAACC
ATTAAGATACTCCATGGAAAATCACTGAACTTCTGGGTAGGGCTAAAGAAAAGTGACAGA
GGACAGTGGGTATGGACAGATAAATCTGCAATGGATTTTTTCAACTGGCAATTGGGAGAA
CCATCAAACCGAAGGCTTAAAGACTGTGGAGAACTATGTGCATTGTCCGGCTCCTGGAAT
GCCAACATCTGTTCTTTCAAAAAAGGATATATCTGTAAAAAAATTAAAACTCCTGAAAAC
AAAGAAATGTCAGCAGAAAATACAGAAAAGAAAATGGAAAAAGTACTTTCTGCTGGCATC
ATTTGGCTGTTTGTTCTTCTAGCCCTTTCTATAGTTGGAGCTGGAAGTATAATTTATTTC
TGCTTGAGGAGGAAAAGACAAAACTTGCCACATATTTCAACCAGAATGAGCGGATCAGAA
GCAACTGTGGATATTCAAGTAAAAGACACACATTCAGACATGTAG
>tkyA MRC1L-A turkey
ATGGCTCCCGCCCCGCTCCTGCTGCTCCTCGCCTTTCTCCCCGGCGCTTTGCCACTGCTG
GATACCAGCACCTTTTTAATATATAATGAAGATCACAAGCGCTGTGTATTGGCTCAGAGT
TCTAATTCAGTGACTACTGCTCCTTGTGTTCAAGAAAATGAGTCTCAAAAATTCAGGTGG
GTCTCAGATCACCAGCTTATGAGCATAGCATTCAAATTGTGCTTGGGAGTACCTTCGAAG
AAAGACTGGGTTCCGATCACTCTGTATCCTTGTGACAAGGCTAGCGAACTTCAGCGATGG
GAATGCAGAAATGAGACTCTCTTTGCAATCCAAGGGGAAGATTTGTTTTTCAACTATGGA
AACAGACAGGAAAGGAATATTATGCTTTACAAGGGATCTGGTTTATGGAGTAGGTGGAAA
GTCTACGGAACTACAGACGATCTGTGTTCTCGAGGCTATGAAGATACCTACACAGTGAGA
GGAAATGCTGAGGGAGCACCTTGTGTATTCCCTTTTAAATTTGGTAATAAGTGGTATGCT
GACTGCACAGATGCTGGCAGAGCAGATGGCTGGTTCTGGTGTGGAACCACTGCAGATTAT
GATGTTGACAAGAGATATGGATTTTGCCCGCTGAAAATTAATAGCATTGATTCGTTGTGG
AATACTGATCCTCTAACAAATGTCCAATATCAGATAAACTCTGAGTCAGCGCTAACGTGG
CATCAGGCAAGAAAAAGCTGTCAACAACAGAAGGCTGAGTTATTAAGTATCACAGAGTTG
CATGAACAAACATACCTAGCAGGTTTGACTGGCAAGCTGAGTTCTGCTCTCTGGTTTGGC
CTTAACAGCCTGAATTTTGACAGTGGATGGCAATGGGTTGGTGGTGCTCCATTCAGATAC
TTAAATTGGGTTCCAGGGCATCCTTCTCCAGAACCTGGAAAAATCTGTGCAGCATTAAAT
CCTGGCAAAGTTGCCAAGTGGGAGAACTGGGAATGTAACCAGAAGCTTGGCTATATTTGT
AAACGAGGAAATGCTACTTTAGCATCTTTCATTGTTCCTACAGAGACTGATGTGCCTATT
AGGTGTCCTGACCAATGGATATCATATGCTGGTCACTGCTACATAATTCACAGGGACCCC
AAAATATGGAAAGATGCCTTAACATCTTGCAGAAAGGAGGATGGGGATCTGGCTAGCATC
CATAATGTTGAAGAGTATAGCTTTGTTATTTCTCAGCTTGGGTACCAGCCAGATGATGAA
CTTTGGATTGGGTTGAATGACCTCAAGATTCAGATGTATTTTGAATGGAGTGATGGGACA
CCTGTCACGTACGCCAAGTGGCTTCGTGGAGAACCCACTCATGCAAACAATAGGCAGGAG
GACTGCGTTGTTATGAAGGGAAAGGATGGATTTTGGGCGGACCATTCTTGTGAAAAGAAA
ATCGGCTACATCTGTAAAAGGAAGCCCCTGTCAGAAGCACCTACAGAAGAGGAAACTATT
GCGATGGGCTGCCAGAGAGGCTGGAAAAGGCATGGTTTTTATTGTTACTTCATTGGGAAT
ACATTTGTAACATTTTCTCAAGCAAATCAAACCTGTGAAAGGCATCAAGCGTATTTAGCA
ACTGTTCAAGACAGATATGAGCAAGCCTATCTGACTAGCCTGGTTGGGCTGAAAACAGAA
AGATACTTTTGGATTGGACTTTCAGATGTAGAAGAAAAGGGAACTTTCAAGTGGGCTAAT
GGCGAATATGTCTTATTTACACACTGGAATTCTGAAATGCCTGGAAGAAAACCAGGCTGT
GTTGCCATGAGAACTGGAACTGCAGGTGGATTATGGGATGTAATAAAATGTGAGGAAAAA
GCAAAATTCCTATGCAAAATGTGGGCAGAGGGAGTGACGCCTCCACCTGTTCCTACAACA
ACTCCTGTTCCCAGTTGTCCAGAAGGTTGGGACTCAAACAATCGTATTAGCTTTTGTTTC
AAACCTTTTTCAAAAGGAGAGCAAAAGAAAACATGGCTTGAATCTCAAGAGTTTTGTCGA
ACTGTAGGAGGAGACCTGGCCTCCATTAATGGTAAAGAAGAGCAGTATGTGATATGGCGT
TCTATTGCAAACAATGGTTTTTACCACCAGCATTTCTGGATGGGCTTGTATTACCTGAAT
CCTGATGATGGCTTTGTCTGGAGTGATGGATCTCCGGTGAGGTATGAGAACTGGGGCTTT
GGGGAACCCAATAATTACCAAGGAATTGAACTCTGTGCAGAGATCAGTGGTGATTCAAGC
ATGCTTTGGAATGACAGGCACTGTGATTATCTATATGGATGGATCTGCCAGATAAGAAAA
GGTGCAAGTTTAAAGCCTGAACCAACAGAATCTCCTGTACCCAAGTATGTGAGTACCGAG
GATGGATGGATTATAAATGAAGACAGACATTACTATTTCAGCACGGAGAGTGTTCCAATG
GAAAAAGGTCGAGAGTTTTGCAAACAGAACTTCGGAGACCTTGCAGTCATTGAGAGTGAA
ACTGAAAGAAAGTTCCTCTGGCGATATATATTGAAAAATGGCAAAGAGGAAGCATATTTC
ATTGGTTTGCAACTGAGTGTTGATCAAAGGACAAGCTGGATGGATGGCACACCAGTGAAT
TATTTGGCATGGGCACCACATGAACCTAACTTTGCAAATAATGATGAAAACTGTGTAGTC
ATGTATAAAAATTTAGGATTTTGGAATGATATAAATTGTGGTTATCCAAATCCCTACATA
TGTGAAAGGCACAACAGTTCCATTAATTCCACACTTCCTCTGACAACATTTTCAACTCCA
AGAGGATGTAATCCAACTTGGCTTTCCTTTCAGAATAAGTGTTACAAAATATTTGGATCT
ACAGAAGATGAACGTGTCACTTGGCATGCCGCACGAACAGCTTGCATGAATTTAGGAGGA
AACCTGGCTgctATCCCTAATGAGCAAGTGCAAGCTTTCCTCACCTTCCATATGAAAGAT
TTTCTTACTGACACATGGATTGGATTAAATGATATAAATCATGAACTGAAGTTCCTCTGG
ACAGATGGAACAGGAGTTTACTTTACAAATTGGGCCAAAGGCTTCCCATCAGGACATGTG
GGATCATACTCATATGATGGCCAGGCTGATTGTGTTGTCATGAGAAACAATCCTGTTAAG
GAAGCAGGGAAGTGGGCTGATGAGAGTTGTGATAACAACAGAGGATATATATGCCAAATT
AAAGCAGATGCTGAGCTTCTCCCTTCTACAACTACAGACCCAACAAGCATTATCCGATAT
GGGAACAGTAGTTATTTGTTCATCCATACTAAAATGAATTGGGAAGACGCACGAGAAAAC
TGCAAACGTAATCAGTTTGACCTTTCCAGCATCTTAGACCCCTACAGTCATTCATTCCTG
TGGTTAAAGATATTAAAATATGGGGTACCTATATGGATTGGTCTTAACAGTAATGTGACG
AATGGGCGTTATGAGTGGATTGATAACTGGAGAATGAAGTATACTAAATGGGCTGAAGGG
GAGCCAAAGCAAAAAATAGGCTGTGTCTATCTAGACATTTCTGGATCCTGGAAGACGGGA
TCCTGCAATGAAAGTTACTTCTCTGTTTGCAAAAAGTCTGATGTTCAAGCTCCTACTGAG
CCCCCTCAGCTTCCAGGAAAGTGTCCTGAATCAGAAGGACACCGTTCTTGGATTCCTTTC
CGAGGTCATTGCTACTATATAGAATCTTCATCAACAAGGAACTGGGCTCAGGCATCATTA
GAATGTCTTCGACTGGGTGCCTCTTTGGTATCAGTTGAAGACTCAGCTGAAGCCAGCTTT
CTGACATACATAATTGAACCACTTGAAGGGAAGACATCAACATTTTGGACTGGAATGTAC
AGAAATGTAGATGGGGAGTGGCTGTGGCTAGACAACACTGTGGTGAATTTTGTCAACTGG
AATACAGGAGAACCATCCCCTCAACAAAATGAGCACTGTGTTGAGATGTATGCAAACTCT
GGATATTGGAATAATATCTATTGCACTTCCTACAAAGGCTATGTTTGTAAAAAGCTAAAA
ACAACTGAAATACTGCCATCAGCTGAAATGCCACCAGCTGAAATGCCTACAAAAGCAATG
ACGAAGGATGAGGAGGCCcctACTCTAAGCCATGGTAAAACAGGAATTGTAGTTATTGTT
GTCATCATCATCCTTGCTGGAAGCAGCCTTGCAGGCTATCTCTTCTACAAAAGAAGAAAG
AATCGCTTGTCAACAAATGACAGCTTTGAGAACAATTTGTATTTTAATAGTGATGGAACT
GGAGACACAAAGGATCTTGTGACCAACATAGAACGGAATGAACATGCGACACTATAG
>tkyB MRC1L-B turkey
ATGGCTGTTTACCTTCTTGTGATTTTTCTCTTTTCCTTTTGTACACCTCTTCAAGCGTCT
GATAGTGGAATATTTTTAATTTATAATGAAGATAGCAAGCTCTGTGCCCAAGCTCTAAAC
AGCAGCTCAGTCATAACTGCCATGTGCAATGAGAAAAATGAGTTGCAGAGGTTCAGATGG
ATCTCGGCCACACAGCTGCTGAGCATGGGGATGAAGCTGTGCTTGGGAGTGCTCACCAAG
GATGACGAGGCTGCCATCACATTGGAAACCTGCAACAGGACGAACGAGCTTCAGAGGTGG
GAATGTAAGGATGAGGCACTTTCAATCCAAGGCAAAGATTTGTTTCTCAACTATGGCAAA
GGGAAGGGGAAGAAAATCAGGTTGTCCAAAGAATCAGGCAAAGGGAGCCGGTGGAGAATC
CATGGAACTGCAGGCAGCATATGCTCCAGGCCCTATGAGGATATGTATACACTAGGAGGA
AATAATTTTGGTGCACCTTGTGTGTTCCCTTTCAAGTTCAATGGTAAATGGTTTGCTGAC
TGCATCCGTCGGACTGAAGCAAGCTCTCTCTGGTGTGCAACTACTTCAGATTTTGATAGA
GACCAACGTTTTGGAAATTGTCCATCAAAAGACACTCTCTACAAAGAGTTTTGGAAAACA
AATCCTTTGACTGAAACCCATTATCAGATAAATGCAAACTCACTTTTGACGTGGCATCAA
GCAAGAAGAAGCTGCCAGCAGCAGAATGCAGAATTATTAAGTGTCACAAGCCCTCATGAA
GAAATGTTTTTATTAGGACTCACTAGTGATCTGGGATTCAATGCCAAGCTCTGGACTGGT
CTTGTCAGACGACTTGATAGCAGTTGGGAATGGACTGAGGGTAGTCCTCTCAGATATCTG
AACTGGGCTCCAGGAAATCCCTCTGTGGAGCTTATAAAAATGTGTGGGACTTTCCAAGGC
AGGAATGGCAAATGGGAAAATGTGGCGTGTAATCAAAAGCTAGGATATATCTGCCAAAAG
AGAAACTCTTCCATTGTGGATGACTCCTTCACTGTTCCCTCAGGAGACacaAAGCCTGTT
AAGTGCCCCAGGGAATGGGTAGCCTATGCAGAACATTGCTATAGAATTTACAGAACACCC
AAAATATGGAAACAGGCCCAATCATCTTGTAGAAAAGAAGATGGAGACCTGACAAGTATT
CATAATGTTGAGGAGTACAGTTTTATAGTGTCTCAACTTGGGTACAAGCCAGATGATGAG
CTGTGGATTGGTTTAAGTGACTTCAGATTTCAGATGTATTTTGAATGGAGTGATGGGACA
CCTGTGACATACACCAAGTGGCATCAAAGACAGCCGACCCACACACCTAATAAGGCAGAC
TGCATCGTTATGAATGGAGAGGCTGGGTTCTGGACTGACAGTGCTTGTGAAACAAAACTT
GGTTACATCTGCAAAAGAAAACCCTTGGCAGAGGAATCAGGGGAAGCTGAAGCTACTTAC
CCGGGCTGCCAGAAAGGCTGGATGAAGCATGGCTTTTACTGCTACTCCATAGGGCAGCTA
CCTGCAACATTTTCAGACGCAAAACTTATCTGTGAAGAAAATAAAGCTCACCTTGCTACT
GTGACAGACAGATATGAACAGGCTTTTTTAACTTCTATAATTGGATTCAAGCCAGTGAAA
TATTTCTGGATTGGACTCTCAGACGTGGAGGAGCAGGGGACGTTCAGGTGGACTGCTGGG
GACCCGGTCACCTTCACTCACTGGAACATGGGAATGCCAGGAAGGGAGCCAGGCTGCGTG
GCCATGAGAACAGGAACTTCAGCTGGATTATGGGATATTCTCAATTGTGAAGAAAAAAAC
CTGTTTCTGTGCAAGCAGCTGGTGGAGGGAGCAACCCCACCACCCCCTCCGACAACTCCT
CCGCTCCCGTCCTGCCCAGATGAATGGCAATCCATTCCTCAGAGCAGCTTCTGCTTCAAA
ATTTTTCAGAGAGGAAGGGAGAAAATGCAAACATGGTTTGGTGCAAGAGATTTTTGCAGA
GCTATTGGAGGAGATCTGGCATGTGTTCACAGTGAAGAAGAGCAAAAACTAATATCTAGT
TTAAATAAAGACTATCGTCACTTATCTTACTGGATGGGTTTAAATGCCTTGGACTCTGAT
GGAGGATTTACATGGTGTGATGGTTCACCGGTAAATTTTCAAAAATGGGCAAATGGAGAA
CCAAACAATTATGATGGAAATGAAAAATGTGGAGTGTTTTATGGTTATAATGATATGAAA
TGGAATGATATATTTTGTGAACATATGCAAGACTATGTTTGTCAAATAAAAAAAGGAGCA
TCACTGAAACCAGAACCTACATCCACATTTGATCATGAGTATATTGTTAGTGAAGATGAC
TGGATAATATATAATCATAAGGAATATTACTTTAGCAAGGAAGCGATGCCTATGGAAAAA
GCGAGAGACTACTGCAAAAAAAATGGTGGTGATCTTGCCATTATTGAGAGTGAAAGTGAA
AGAACATTTCTTTGGAAATATACTTTTTACAAAGATCGAGGAAATAATTTTTTTATTGGC
TTAACTGTGAGCCTTGACAAGACGTTCCGGTGGGTGGATGGAACTACTGTAAACTATGTT
GCCTGGGCCCCCAATGAGCCCAACTTTGCAAATAATGATGAAAACTGTGTGGTCATGTAT
ACTCAAACAGGTACGTGGAATGACCTCAACTGTGGCAGTATTGAGCTTTTCATCTGTGAA
AGGCTTAACAGTACTGTTCGTCCAAGTATTGCTCCCACGGTACCACCACCCAAGGGTGGG
TGTCCAGAAGACTGGCTCCTCTTTGATAATAAGTGTTTCAAAGCATTTGGCCTTAATGAA
AATTATACACTGACATGGCATGCTGCACGGAACAACTGTATTACTTTTGGAGGAAACCTG
GCTACTGTCTCAAAAAAGGAAAATCAAGCTTTCCTCATGTCTCTCTTAAAAAATACTGCA
ACCGATGCCTGGATTGGACTGAATGACATAAATCATGAGCATACATACTTATGGACGGAT
GGAAGTCCAGTTTACTACACAAACTGGGCAAAAGGTTCCCGAAGTTACTATAGTAAGGAT
GACTGTGTCTATATGAAGAAGAACCCTGTTGAACAAGCAGGGAAATGGAAAGATGAAGAC
TGTAAAGCAAGCAAAAGCTACATATGCCAGAAAAATACTGACCCTAAATTGCAAAGTTCC
CAAGCCGTGGTTCCAATGTTTGGCTTTAACAGCTATGGTGATGACCGCTATGCAGTCATC
AACTATAAAATGAACTGGGAAGAAGCACAGAAGAATTGCAAAGACCAATATGCAGATCTT
GCCAGCATTTTAGATCCTTATGTTGAAGCTTACCTGTGGTTACAAATATTAAAGCATGGA
GAGCCTGTATGGATTGGTCTTAACAGCAACATGACTCGTGGTGTTTACATGTGGTCAGAT
AGAAGGAGGAGCAGATATCATAACTGGGCCAGTGGAGAACCAAATAAGAATGCAGCCTGT
GCCTATTTAGATTTGGATGGTTTTTGGAAGACAACATCTTGCAATGAAACATTTTTATCT
CTCTGTAAACAATCTGATGAGTTAATTCCTACTGAATCGCCACAGCTTCCTGGAAAGTGT
CCTGAACCAAAGCATGGTAGATCTTGGATTCCCTTTCGTGGCCATTGCTATTATGTTCAC
ACCACTTCTGAAGTAAGCTGGCCTGATGCTTCCATGATGTGTATTCAGATGGGTGCTTCT
CTGGTTTCCATAGAAGATCCAGCTGAAATGAACTTCCTCTTACTTTACTTGTCTCCACTT
GCAAGTGATTTCAGAAAATTTTGGATAGGATTGTTCAAAAATATTGAAGGGGAATGGATG
TGGACAGACAGAAGCGTGGTAGAATTTGTCAACTGGGAGAAAGGAGAGCCAACAATGATT
TATGATGAACACTGTGTGGACATGGATGTCTCAAGCGGATCCTGGAGGAACTATTACTGC
TCTGTTGACCGCAATTTCATTTGTAAAATCCCAAAGATTATTGAAGTTGAACCAACCCAT
GATTCATCTATCAATCAAGCATCAAAAAGAGAACCTGCTGTTTCATCCTCACATAGTCGA
GGTGTGATGATCGTTACACTAATCTTCCTTCTGCTAGCAGGAACTGGCCTTATCGTATAT
TTTTTCTACAAGAAGAGACACGAACAGACAACTGTTACAGCCAGTTTTGGCAATGCCATA
TACTGTGGTAGTCCTGATCCTGGAACTCATGAATCAAAATGTCTTGTGACCAATATTGAA
GAAAATGAATAGGCAATGGTTTAA
>tkyC MRC1L-C turkey
ATGAGGTTCTCCAGGTTCTTGTTTGTTCTTACTCTCATTCACGGTGCTTTGCAGCTGGAA
GACACTGAAATATTTTTAATATATAATAAGGTCAGCAAACTCTGTCTTCAGGCTTCTATT
GCACAATCAGTTAGAACTGCCACTTGCCATCAAGACAATGAATCGCAAAAATTCACGTGG
ATTACTGATCATCAGCTCATGAGTGTGAGACTGAACTTATGCTTGGGTGTTCCACTGAAG
GAAGATGAGGTTGCGATCACCCTGTTCCCATGTAACCAAACAAGTGAGCTGCAGTGGTGG
GAATGTAGAAATGAAAGCCTTCTTGCAATCCAGGGAGAAGACTTGTTTTTCAGTCCTGGC
AAGGAAGAACATGATAATGTTGTATTAAAGAAGCAGTTGAGTCCAAAGAATAATTGGAAG
ATCTTTGGAACCATTGATGTTTTATGTTCCCAGAGATATGAAGAGACTTTTACACTGCTA
GGAAATGCTTTTGGGGCACCTTGTGTGTTCCCTTTCATGTACAAGAAGCAGTGGTATGCA
GAGTGCACGAGTGCTGGCCGCTCAGATGGCTGGCTCTGGTGTGCAACGACTGCAGACTAT
GACACAGACCAGCGATATGGATTTTGCCCAATAAAAAACAGGGATACTACTTGGACTACA
GATGTGTTAAGAAATGCCTACTACCAAATAAACTCTGAATCTGCTCTCACATGGCACCAA
GCAAGAAAGAGCTGTCAGCAACAAAATGCAGAATTACTGAGTATTACAGATATTCATGAA
CAAATGTACCTTAAAGAATTAACAGAAAGTACAGATTCTGCACTGTGGATTGGCCTCAAT
AGACTGGACTTGAAGAGCGGCTGGGAGTGGATTGGAGGCACTCCTTTCCAGTATTTAAAC
TGGGCTCCAGGAAGTCCCTCTCCAGAATCTGGAAAACTCTGTGTGGTTTTGAATCCTGAA
ACAAAAGCTAAATGGCAAAATTGGGAATGTGATCAGAAACTTGGCTATATCTGTAAAAAA
AGAAACTTTACCTTGATACCCTCAGGTGATATTGGGCCTATTGCTTGCCCAGACGGATGG
GTATCATATGTAGATCACTGTTACAAGATCTTCAGGGAAACCAAAGGATGGCAAGAAGCT
TTGACCTCCTGTCAGAATGAAGGGAGTCACCTAGCCAGCATCCAACACCTTGAGGAGCAC
AGCTTTATAGTGTCTGGGCTTGGGTACAAGCCAACAGACAAACTCTGGATTGGCCTGAAT
GATCACAGATTTCAAATGTTTTTTGAATGGAGTGATGGTATGCCAGTGACATACACCAGA
TGGCATCTGGGAGAGCCATCCAGCACCAGCAACAGGCCCGAAGACTGCGTTATGATCAAG
GGCCAGGATGGCTATTTTGCAGACTCCGACTGCGAGAAGAAAGCTGGCTATATTTGTAAA
AGAAAACCTGTACCACAAATAGCTAGAGAAAAGAAAAATAATGATGTAGGCTGCAAAAAA
GGATGGAGAAGATATGGGACTTACTGCTATTTTATTGGACATGTAGCAGCAACATTTTCT
GAAGCAAACGACACTTGTGAAGGAGAAAAATGTTACCTAGCCACAGTTGAAAGTAGATAC
GAACAAGCCTATTTGACTAGTCTTGTTGGGCTGAGGCCTGAGAAGTATTTCTGGCTGGGT
CTCTCTGACATGGAGGACCAAGGAACTTTCAGATGGAGCAGCGGCGAGGATGTCTCCTTC
ACGCACTGGGATGCAGCAATGCCCAGAAGTAAACCAGGGTGTGTTGCCATGAGAACTGGA
ATCGCAGCTGGATTATGGGATGTTCTTGACTGTGAATCTAAGCAAAAATATATCTGCAAA
CAATGGGCAGTTGGTGCAACAGCCCCACCTATTTCAACTACTGCTCCGAAACCCACATGT
CCTGAAGGCTGGATATCAAATGATGATGCTAGTTCCTGTTATAAATACTTTTGCAGGTCA
GATATTAAAGAGAAGTCATGGATTGAAGCTCGAGATTTTTGTAGACAGATTGGAGGGGAT
CTGGCCACCATCAACAATGAGGAGGAGAAAAAAATGCTATCAAGAAGAAACAGTCACTGT
AGTTTTGAAACAGTTTGGCTTGGTATATTTTCCTTGAATCCAGATGAAGGATTTGCCTGG
AGTGATGGCTCTCCTGTTAGGTACACAGACTGGAGTGATCATCCAAGAAGTGCAGGAGGA
CACATGTTCTGTGGTGTAATCAATGGTAGAACATATTCTGGGCAATGGCTTCTTTCACTC
TGCGAAGAGCAGCATGACTGGGTTTGTCAAATTAAAAAAGGAGTGATGCCAAAACCTGAA
CCAATTGACACATATGAGTATAAAACCACTGTGGATGGATGGGTCATGTACGAAGATAAG
CTATACTACATCAGCAAAGAACAAGTCTCCATGGAAGAAGCCCGAGAGTTTTGCAGGATG
AATTCTGCAGATCTTGCTGTAATTAGTAGTAATAGTGAAAGGAGGTTCATACAGAGAGCT
CTGATAAAAAATGATAAATACAGGACAGAGTCAGAACAATACTTCATTGGTTTAAAAATT
AGTGTGGATAAAACATTTAGCTGGATAGATGGGACTCCAGTAACGTATGTGGCCTGGGCT
CCTAATGAGCCTAACTTTGCAAATAATGAGGAACATTGTGTGGTAATGTTTTCAAAGCAA
GGCTTGTGGAATGATGTAAACTGTGGTGTCCCCAATAGATTTGTATGTGAAAGACATAAC
AGTTCTATTAATTCAACACTTTCTTCTCCACTTCCTCCTGGAGGATGTCCAGAAAGTTGG
CTTTTCTTTAACAACAAGTGTTTCAAAATATTTGCCTCCAATACAACAAGAAAGTTGGCA
TGGCATGATGCACGAGAAGTTTGTACTCATCTGGGAGGAAACCTGGCTTCCGTACCGAAT
CAGCAAGTGCAAGCTTTTGTCTACTATCATTTAAAGGATGCTACAACCAATGTTTGGATT
GGGATGAATGATATCAACAGAGAATCTACATTTCTTTGGGCAGATGGGAGCACCGTTTCC
TACACCAATTGGGTTGAAGGTGCACCAGAAACCAAACAAAGCTTCTTTGACTTTTATGAG
TTTGAATTGTTGGAAGATAAGACTGTGGAGACAGATTGTGTTTTCGTGATAAAATTAGAT
GGCAAATGGAGAGATGATAGCTGTGACAACAAGAGAGGCTACGTATGCCAAATGAATTCA
CTTACTGCACAGTTTAACTTACCAGCAACAAATCCATCTTCTGACTTTGTCCACTATGGT
GATAGCAGCTATCTAATTGTCTCATCTAAAATGCAATGGGAAGAGGCCAGAAGAAACTGT
CAAGAGCAACATGCAGAACTTGCAAGCATTTTAGATGCCTACATCCATTCATTCCTTTGG
ATCCAGATACAGAAATATGGAAAACCTGTATGGATTGGCCTTAAAAGCAATACTACTAGG
AGTTATTACAAATGGACTGATAACTGGAAAACCAGATTCACTAAGTGGGCAGCAGAGGAG
CCAAAGAAGAAAAATGCTTGTGTCTATCTAGACCTTGATGGTACCTGGAAAACAGCGCCT
TGCCAAGAAACATACTTCTCAGTTTGTAAGAAATCAAATGTTGTAGCTCCAACTGAGCCT
GCTCAGCTGTCTGGTGAATGCCCTGAAGCAGCTGACCTGCAAGCTTGGATCCCTTACCAT
GGGCACTGCTACTACATTGAGGCTTCAGCAGCGACAAGGTGGGCCCAGGCCTCCCTCAAG
TGCACTCATTTAGGTGCTACACTGGTTTCAGTAGAAGATGTGGATGAATCTGACTTTCTG
ATCCATACAATACAGCTACTTGGAAACAAAGTAGGAGGCTTCTGGATAGGACTTTACAGA
AATATGGATGACAAGTGGTTGTGGTTGGATAATGCTGCAATGGACTTTGTCAACTGGGAG
GAGAAAGAGTCTGATGAGGAGCACCACTGTGTGGAAATGACTGCACCATCTGGTTACTGG
GAAAATGCTGACTGCTATTCTGAAAAAGGATTTATCTGCAAGAAACCCAAAGTTGAACCA
AGCGAGAGTCCTCAACTTCAGAAAGACAAGCAAAGGAGTGAAAAGACTCATCCACCTGTT
CATCCCTCTGTTTGGCCTCTGTTTTTCTTGGCCATTCTCAGTCTTCTTGGAGCTAGTGTG
TTAATCTACAAGAGAAAAAGGCAAAACCAACTATCAAGAGATTGA
>tkyD MRC1L-D turkey
ATGACTCTTGCCAAGTTCTTGGTTTTCCTTTGCCTTGTGTGTGGTACATTGCAATTACAG
TCTCTGGATGACACAGAGAGATTTTGGACAGAAGATGCTTCTACTGGTGTTCACTATCAA
ATAAACTCTGAATCAGCTCTAACATGGCATCAAGCAAGGAAAAGCTGTCAGGATCAAAAT
GCAGAACTATTAAGCATCACGGAGATGCATGAACAAGAATATGTAGGAGAGCTAATTAAA
AAATTCAGTTTTTCATTGTGGATTGGATTGAACACCTTGAATTTCAACAGTGGATGGCAG
TGGGCTGGGGGCAGTCCTTTCAGATATTTAAACTGGGCTCCAGGAAGTCCTTTCCCAGCT
CCTGGGAAAATCTGTGGCACAATGAATCCCAGACAGAATGCTAAATGGGAAAACCAAGAA
TGCAACCGGAGATTTGGCTACATCTGTCAAAAGAGAAAAATAAATTCAAAATTTTACAAT
ATAACCAAAGAGGAAATGAGACCTATTAAATGCACAAAAGGTTGGTGGCCATATGCAGGC
CACTGCTACAGCATTCAAAGAGAATCCAAAGCATGGAAGGATGCTCTGACTTCATGTAAG
AGGCAAGACGGAGACTTGGCCAGTGTCCACACCATTGCTGAATACAGCTTTCTGGTGTCA
CAGCTTGGTTACAAGCCAACAGAAGAGCTATGGCTGGGCCTAAATGACCTGAAGGCTCAT
TTCTATTTTGAGTGGAGTGATGGGACCCCTGTGACATTCACCACATGGCAGCGCAGACAT
CCCACCTATAGGAACGGTTTAGAGGACTGTGTTGTTATGAAGGGGCAGGATGGGTACTGG
GCAACTGATGTTTGTGATAGGCAACTTGGTTACATCTGTAAAAAGAAGGCCTCATCACAG
TCTCCTGAAGAAAAGATCAAGGACCCAGGCTGCCAGGAAGGTTGGAAAAGATTTGGTTTT
CACTGTTATTTGGTGGGTTCTGCACTTGCAAATTTCTCAGACGCAAATAAGACATGTGAG
CAGAGCAAAGCTTATCTAGCTACAGTGGAAACCAGnnnnnnnnnnnnnnnnnnnnnnnnn
nnnnnnnnnnnnnnnnnnnnnnnnnnnnnnnnnnnTGCCCAGGTCCTGGCAGCGTCCTGT
GCCCAGGGCTGGGATGGAGCCCCACAGGCAGACTCCTGCTTCAAGTTCTTTGTGAGGGAC
AAAAACCTAAAGAAGAATTGGTTTGAAGCTGAAGAATTCTGTAGAGAAATAGGAGGAAAT
CTGGTCACAATCAATTCAAAAGAAGATCAAGTTTTTATATGGCAGTTAGCATTGGAAAAA
GGACTGCAAACTCAGGGTTTCTGGATGGGTCTGTTTCTCTTAAATCCTGATGAAGGCTTT
ACCTGGATTGATGGTTCTCCTGTAATTTATGAGAACTGGGATGAAGATGAACCTAATAAT
GATAAAGGAATTGAACATTGTGTTATGTTTAATAGATCACCCCAAATGCGCTGGAATGAT
GTGTACTGTGAACATTTGCTTAATTGGATTTGTGAAACTAAAAAAGGTACACTGCTCAAA
CCTGAACCAAACAACAAACGTGAATATCAAGCTATAGAAACTGCTGATGGGTGGATTATA
TACAAAGATAAGCAGTACTATTTCAGCAGAGAACGTGAGCCTATGGAAAAAGCACGGAGA
ATTTGCCAGAGGAACTTTGCAGATCTCGTTGTCATTGAGGATGAAAATGAAAGACAATTT
ATATGGAAATATATTAACAGAAAACTGAGTGATATATTTCTCCAAGAGAAATCATATTAC
ATTGGTTTGTTTGTCAGTTCTGACCGGAAACTCAGCTGGCTGGGTAAAAACCCTGTGAAC
TATGTTGCCTGGGCTCCAGGCAAACCCAATTATTCTTATAACGATGAAAACTGTGTGGTA
ATGAGAAAAGATTTTGGCTTTTGGAATGATATAAACTGTGGTTTGAAAAATGCCTTCATC
TGTGAAAGGCACAATTCAACTTACTCAGGATTTGTTCCCACTGTACTTCCACCTCTGGGA
GGATGTCCTGAAATGTGGATTTTGTTTCAAAATAAGTGTTATAAAATAGTTGGATCCAGG
GAAGAAGAGAGACTGAGTTGGTACTCCGCAAGACGTGCTTGTATAGAACTAGGGGGAAAT
TTGGCCTCTGTACACAATGCTCAAGTACAAGnnnnnnnnnnnnnnnnnnnnnnnnnnnnn
nnnnnnnnnnnnnnnnnnnnnnnnnnnnnnnATATACTTCCTTCTGATCCTCCACAGGAT
ATTGGAAGATGTCCTCAGTCAGGTCACATAGCTTGGATTCCTTTCCGAAGCTACTGCTAT
TACTTTAATGCCAATGAAATGAGCTGGGTTCAGTCTGTGACTCAATGCATTCAGTCAGGT
GGAATGCTGACTTCTGTAGAAGACTTGGCTGAATCCAACTTCCTGGCGGAACATGCAGAC
TTATACACAAGCAAGACAAGTGGCTTTTGGATAGGATTATACAGAAATATAAATGGGCAG
CTGCTCTGGCAGGACAGCAGTGCGCTGGACTTTGTCAACTGGGGTGAAGCGGAGCCCTTG
GAAGAGCAGCGTGAGAATGAGTACTGTGTGCAGCTCTCTGCCTCCTCTGGGTCCTGGAAT
AGCATCCCTTGCTCCTCCAGAAAGGGGTTTATCTGTAAGACACCAAAGACTATTCCTGAA
GCAGTTGCAAATGTGAAAGGTGGCCAAAAGGACAACAATCAGAGCACTGTTTGGATACTC
CTTATTCTGGTTCTCGTCATTTTAGTAGGCATGGGCATCATGGTTTATTTCTTCTTCAAG
ATGAAAATCCAGAATGAGGCTGACCAAGCAGCGGGGCAGCACAGCATGCTGCTGGAGTAC
AGCAGTGCCCCGGCCAGAGAGAACAATGAAAACAATCCTGCCAGCAGCTAA
>tkyE MRC1L-E turkey
ATTTTCTTATGCAGCTATCCTACATGTCATATTCATCCTAACTGGAGTGGTTCTCAAAAG
TTTAAGAAATATACAGTTAAAGATATTGACAATGAAATATTTTTAATATATAATGAGGAT
AGTAAGCTGTGCCTAATTGCTCAGAGTTCTCATGCAGTCACAATAGCTGCTTGCAAAAAA
AACAGTGAATTACAGAAATTCAGGTGGGTGTCCGACCACCAGGTGATGAGCGTGGCATTT
GCACAATGTCTGGGAGTGCACTACAAGCAAGACCAGGCTAAAATTTCTTTGTATCCCTGC
AACAAAGAAAGTGAATTCCAAAAATGGGGCTGCAGAAACTCAAGCTTGGTAATCCTTGGA
GAGAACTTATTTCTCAGTGTTGGTAAAAGAAAGAAAGATCATGTTGTACTGGACTCAGGA
TCAGATACAATGAACAAATGGAAGATCTATGGAACCATGGATGACTTGTGTTCTCAAGGC
CATAAAGATCTATTTACGCTGCTAGGAAACTCCCATGGAGCTCCATGCACCTTCCCTTTC
CAACTGAATGGGAAGTGGTATGCAGGGTGCACAGATGCTGGCCGGTTGGATGGCTTGCTG
TGGTGCGCAACGACCCCCAACTTTGACATTGACCACTTGTATGGGTTCTGTCCCATTGGC
AGCAGTGACAATGACAGATTTTGGAGTACAGATCCCTTGACAGGAACCTTCTACCAGATA
AACTTCCAGTCAGCTCTCACTTGGCACCAAGCAAGGCAGAGCTGCGAGCAGCAGGATGCA
GAGTTATTAAGTGTCACAGAGATACATGAACAGACGTATCTGAGAGATCTAATCGACAGC
AACAGATCACCCCTCTGGATTGGATTGAACAGTCTGAATCTCCACAGTGGGTGGCAGTGG
AGTGGTGGTACTCCTTTCAGATACTTTAACTGGGCACCAGGAAGCCCTTCTCCTGAACCT
GAGAAACTCTGTGCAGTACTAAATCCTAGAAGATATGCTAAATGGGAGAACCGGCCATGT
GAGCAGAAAGTTGGCTATATCTGTAAAAAGGAAAACTCCACGCTGGGTCCTTCTAGTCTT
CAGTTAGAGGATGCAGAACCTGTTAAATGCCCAGAAGGATGGTTGCCCTATGCAGGTCAC
TGTTACATAATTCATAGAGAGCCCAGGGCATGGAAAGATGCGTTAATGTCCTGCAATGAG
AGCAATGGCAATCTGGCCAGTATCCACAACCCTGAAGAGCATGCCTTCGTACTGTCTCAG
CTTGGTTACAAAGCCATGGATGAGCTCTGGCTTGGAATGAATGACTTAAGCACTCAGATG
TATTTTGAGTGGAGTGATGAGACTCCTGTGACATATACCAAATGGTTGCCTGGAGAACCC
ACCCATGCAGTCAGTGGGCAAGAAGATTGTGTTGTCATGGCAGGGGAGGATGGATATTGG
GCGGACAGTGCCTGTGATAGGAAGCTAGGCTACATCTGCAGAAGAGAGCCACTACAGGGA
GTTTCAGGAACAGTGAAGACTGATCCTGCCTGTACAAAGGGCTGGACAAGACATGGTTCT
TACTGCTACCTAGTTGGACATGCACTCGTAACGTTTTCAGAAGCAGTGAAAACCTGTGAA
AGGATTGGTAGCTATTTAACAACTGTAGAAGACAGATATGAGCAAGCCTACCTGACCAGC
TTTGTTGGTCTGAGTTCTGAGAAGTGCTTCTGGATTGGTCTCTCCAACACAGAAGAGCAA
GAAATCTTCAAGTGGGAGACTGGTGAAGGCGTTTTCTACACAAACTGGAACTCAGCAATG
CCTGnnnnnnnnnnnnnnnnnnnnnnnCGGACTGGAAGTGCAGCTGGACTATGGGATGTT
CAAAACTGTGAACTAAAGGCAAAATTTCTCTGCAAAAAAacaGCTGAAAAAATAACTCGT
CCGTTTGCTCCTGGAAAAaatTCTaatTTCAAATGTCCTTTGGGTTGGAATACAAGTAAT
AGCACTAATTCTTGCTTCAGAACCTTTGTGAGAGAAAAAAAACATAAGAAAACGTGGTTT
GAAGCCAGAGATTTCTGCAGAGAAATCGGAGGAGATCTTGCTGCTGTTAATAGTGAAGAA
GAGCAAAGAGTGATAGAAAACTTAATAACAAAGAAACTGCCATCATCTCAGCTTTTCTGG
ATAGGTTTGCAGCGTTTGGATCCTGATGGTGGGCTGTCCTGGAGTGATAGATCCCCGGTG
AGTTATATGAAAACAATTTCTTTTTACGACACTCCATTAGAAAATTGCGGAGCAATCAGC
AAAGAGCATTCCATCTCCTGGATTAACATGCATTGTGAATACAGCCAGGACTGGATTTGT
GAAATAAAGAAAGGAACACTCTTGAAACCAGAACCTGTCAGCCCTTCTGCCATATATGAA
ATCACAGAAGATGGCTGGATTATAAAAGGGGACAAACAGTATTTTTTCAGCACAGAAAGT
ACATCTATGGAAAAAGCCAGAATGTTCTGCAGAAACCACCATGGAGATCTTGCTATTATT
GGAGATAATAATAAAAGAATTTTTTTGTGGAAATATATCTTAAAAAATGGCAAACTGCAT
TCATATCTCATAGGATTAATCCTAAATGCTGACCAACAGTTTAGATGGATAGATGGAACT
ACTTTACACTATGCACCTTGGGCAGAGGGGGAACCCAACTTTGCCTTTGATCAAGAATAT
TGTGTGGTCTTAGATAAAAAATATGGTTTGTGGAATGATGTTAGCTGTGGTCATTCACAT
GGCTTTATCTGTGAGAGGCATGGGAGTTTTGTGAATGCCACACTTTCTCCAGCAGCAACT
TCACCTCCAGGAGGATGTCCCAAAGACTGGCTGTTATTTAAAAATCAGTGTTACAAATTT
TTTGGTTCTCAATTTCAATATTGGTATACTGCAAATAAAGACTGTATCAACCTTGGAGGA
CATCTGGCTACCATACAAAATGAACAAGTACAAGCCTTTCTCACTTACCATTTGAAGGAT
GTTTTATACAATCCCTGGATTGGCTTGAATGATATAATTAGTGAACTCAACTTTGTTTGG
GCTGATGGAAGTGCTGTTTCCTATACAAACTGGGCTCCAGATTCCCCAAAACTTTATGAG
CCCATTTTGTTTGACAGCCTCCGTCCAGAAAATGATGGCAATCGGTTAAAGTATGACTGT
GTTTCTCTGAAGAGAGATTATGCTGATATAGGAAAATGGAGCGATGAGTCATGTTATAAA
TCCAGTGGGTATATATGCCAGAAGAACAGCGATCCTAAACTCTATAAGTCATCTGCAACA
GTGTTGGACTTTGCTTTTGACCATTCTGATGGCATTAGTTACTCTGTCACCCATTCTAAG
ATGAATTGGGAAGAAGCACAACAATCCTGCAAGAGCAATTCCTCAGAACTTGCTAGCATT
TTAGACCCATATAGCCAGTCACTACTGTTCTTAATTGCACAGGAATATGGGCAGCCTATG
TGGATTGGTCTTAACAGCTACATGACCGAGGGCAAGTATCGTTGGATTGACAGATGGAGA
TTAGTTTACAGCAAGTGGTCCAGCGGGGAACCAAAACAGACATTAGCATGTGTCTACTTA
GATACTGATGGAACCTGGAAGACAGCTTCATGCAAGGAGAAACTCTTTTCCATCTGTAAG
AAGTCAGATGTAACGGCCCCTGCTGAGCCTCCTCACCTTCCTGGAAATTGCCCTGAATCA
AAAGGACACAAGTCTTGGATACCTTTCCATGGTCACTGCTACTACTTTGAGGCTGTCAGG
AAGAAAAGCTGGTCTCAAGCTCATCAGGAGTGTGCCCGACTAGCTGCTGACTTGGTATCT
GTAGGAGACTATACTGAAGCAAACTTTCTGGCAGAAACCATTAAGATACTTCATGGAAAA
TCTCCAAACTTTTGGATAGGGCTAAAGAGAGATGACAGAGAACAATGGGTATGGACAGAC
AAGTCAGAATTGGATTTTGTCAACTGGCAAGTTGGGGAGCCTACAAACAGGATGCATAAA
GACTGTGGAGAAGTATGTGCGTTGACTGGGTTCTGGAACACCAACGTTTGTTCTTTCAGA
AAAGGATATATCTGTAAAAAAGCAAAAACTGCAGAAAAGACAGAGATGTTACCAGAAAAT
ATGGGACAGAAAATGGAGACAGTGCTTTCTACTGGTATCATATGCCTGTTTGTTTTATTA
GCCCTTTTTATAGTTGGAGCTGTAAGTGCAGTTTACTTCTATTTGAGGAACAAAGGACAA
AACCAAGTAAGTATTTCAGCCAGAATGAGTGGATCAGAAGCAGCAGTGGATATCCAAGGA
AATGACGCACATGCCAACAAATAG
>ttlA MRC1L-A turtle
GATACCAAACTATTTTTAATATACAATGAAGACCACAAGCGCTGTGTAGAAGTTCAGAGT
TCTAGTTCAGTTACAACTGCGACTTGCAACCAGGACAATGAGTCTCAAAAATTCAGGTGG
GTCTCTGATCACCAGCTGATGAGTGTATCATTGAAGTTATGCTTAGGAGTACCATCAAAG
AAAGATTGGGTTCCGATCACTTTGTATCCATGTGATAAGGCAAGTGAACTCCAAAAATGG
GAATGCAGAAATGAGACCCTTTTTGCAATCCAAGGTGAAGATTTATTTTTCAACTATGGC
AACAAACAGGAAAAGAATATTATGCTCTACAAAGGATCAGGAGTATGGAGTAAGTGGAAG
ATCTATGGATCCACAGATGATTTATGCTCCCGGTTCTATGAAGGAAATGGCAATGGAGCA
CCCTGCGTATTCCCATTCAAGTATAATAAAAAATGGTATGCTGAGTGTACAGATGATGGT
AGGTCAGATGGCTGGCTCTGGTGTGGAACAACTGCAGACTTCGATGCAGACAAAAAATAT
GGATTTTGTCCACTCAAATTTACAGGGATTGACACTCTGTGGTATACAGATTCATTGACA
GGAGTCCACTACCAGATAAACTCCCAATCAGCCCTAATGTGGCACCAGGCAAGGAAAAGC
TGTCAGCAACAGAATGCGGAATTATTAAGTATCACAGAGTTGCATGAGCAAACGTACCTG
GCAGGATTAACTAGGACACTGAGTTCTTCACTCTGGTTTGGTCTTAACAGTTTGAATTTC
AACAGTGGATGGCAATGGAGTGGTGGTAGTCCTTTCAGATACTTAAACTGGGTTCCAGGA
AGTCCCTCCCCAGAGCCTGGGAAAATCTGTGCAGCCTTGAATCCTGGAAAAGGTGCTAAA
TGGGAAAACCGGGAATGTGATCAGAAACTTGGCTACATTTGTAAAAGAGGAAATGCCACT
TTAGAGTCTTTCATTATTCCTTCAGAGACTAATGTGCCTATTAAATGCCCTGCTCAATGG
ATGTCATATGCAGGTCATTGTTACATAATTCAAAGAGACACCAAAATATGGAAAGATGCC
TTAACTTCATGTAGAAAGGAGGATGGCGATCTGGCCAGTATCCACAACGTTGAAGAGTAC
AGCTTTATTGTCTCGCAGCTTGGGTACAAGCCAATGGATGAGCTGTGGATTGGACTGAAT
GACAATAAGGTTCAGATGTATTTTGAATGGAGTGATGGGACTCCTGTGACATACACCAAG
TGGCTACGTGGTGAACCAACCCATGCGAACAACAGGCAAGAAGATTGTGTTGTCATGAAA
GGACAGGATGGATATTGGGCAGATCATGCTTGTGAAAAGAAACTTGCATACATCTGTAAA
AGGAAACCTTTGGCAGAAGCTAGTGGAGAAGAGGAGATCATTGATCCAGGCTGTCAAATA
GGATGGAAAAGACATGGCTTTCATTGTTACATGATTGCAAGTACATTTGCATCATTTTAT
GAAGCCAATCAAACGTGTGGAAGGAACCAGGCTTCCCTAGCTACTGTTGAAAACAGATAC
GAACAAGCTTTTCTAACTAGTCTGACTGGGCTGAGGCCTGAAAAATATTTTTGGATTGGT
CTTTCAAATATACAAGAAAAGGGGACTTTCAAGTGGACCAGTGGGGAAGCAGTCCTATTC
ACGCACTGGAATTCAGAAATGCCAGGAAGAAAGTCAGGCTGTGTTGCCATGAGGACTGGA
ATTGCTGGTGGATTATGGGATGTTGTGAAATGTGAGGAAAAGGCAAAATTTCTCTGTAAA
CAGTGGGCTGAGGGAGTGACACCTCCGCCTATTCCAACAACAACTCCTGCCCCCACATGC
CCAGAAGGTTGGGATTCAAATAATCGTATTAGTTTCTGCTTCAAACCTTTTGCAAGAGAT
CAAAAGAAATCATGGTTGGAATCTCAAGAATATTGTAGAGCAATAGGAGGAGATCTGGCC
ACCATTAATGGTAAAGAAGAACAACATGTTATTTGGCATTCCGTAGCGAAAAATGGATAC
TATCATCAGAAATTCTGGATAGGTTTATATTATTTGAATCCTGATGATGGATTTGCTTGG
AGTGATGGGTCTCCAATGATATATACAAACTGGGCCTATGGAGAACCCAATAATTATCAA
GGAATGGAACTTTGTGTAGAACTCAGTGGAGATTCCAGCATGTTATGGAATGACAGGCAC
TGTGACTATGTATATGACTGGATTTGTGAAATAAAGAAAGTAAATCCTGAACCAACGGAG
CCTCCTAGTCCCAAATATAAAATCACAGATGATGGATGGATTATACAAGAAGACAAGCAG
TATTATTTCAGCACAGAAAGTGTTCCCATGGAAAAAGGCCGGGAGTTTTGCAAGAAGAAT
TTTGGAGATCTTGTTGTCATTGAGGGTGACAGTGAAAGAAAGATGCTATGGAGATATATC
ATGAAAAATGGCAAAGATGATGCATATTTCATTGGTTTAGAACTGAGTTTGGATAAACAG
GTTAGCTGGATGGATGGAACCCCTGTGAATTTCTTAGCATGGGCAGCACATGAACCCAAC
TTTGCAAACAACGATGAAAACTGTGTAGTCATGTATAAAAACTTAGGATTATGGAATGAC
ATAAACTGTGGTTATCCAAATCCTTTTATATGTGAAAGGCACAACAGTTCCATTAATGCG
ACACTTTCTCCTACAACACCTTCACCCCCAGGAGGATGTCCGGAAACTTGGCTTTTGTTT
CAAAATAAGTGTTACAAAATGTTTGGCTCAAATGAAGATGAGCAACTGTCGTGGCATGCT
GCACGAACAGCTTGTATGAATTTAGAAGGAAATCTAGCTACCATCCCAAATGAACAAGTG
CAAGCCTTTCTCACCTTCCATTTAAAGGATTCTGTGGTTGATATTTGGATTGGATTAAAT
GATATAAACCATGAACTCAAGTACCTTTGGACAGATGGAAGTGGAGTCTACTTTACAAAT
TGGGGCAAAGGTTACCCATCTGGACAAGTGGCATTATATTCATATGATAGCCAGGCTGAC
TGCGTCTTTATGAGAAATAGTCCTGTTAAGGAGGCAGGGAAATGGGTTGATGAAAGCTGT
GGCAACAACAAAGGCTATGTATGCCAAATTAATAAAGACTCCAAGTTCTACCATTCATCA
ACAGCAGTCCCAGCCAACTTTATCCGTTATGGGAACAGTAGTTATATGTTCATTCATTCC
AAAATGAAATGGGAAGATGCAAGGCGAAAATGCATACATGAGTCCTCTGACCTTGCCAGC
ATCTTCGATCCCTACAGCCACTCATTTCTGTGGCTACGAATGTTAAAGTATGGGGAGCCT
GTATGGATTGGTCTGAACAGCAATCTGACTGATGGACATTATGAATGGATTGATAACTGG
AAGGTGAAGTATACTAAGTGGGCCAAAGGTGAGCCGAAACAGAAAATAGGCTGTGTTTAT
CTGGACCTTGAAGGATCCTGGAAGACGGCATCCTGTGATGAAAACTACTACTCTATCTGT
AAATGGTCAGATGTTAAAGCCCCCACGGATCCTCCCCAGCTCCCCGGAAAGTGCCCTGAG
TCAGAACACAGATCATGGATCCCTTTCCGTGGTCACTGCTACttcattGAGTCTTCATCT
ACGAGAAACTGGGCCCAGGCCTCCTTAGAATGTCTTCGATTAGGTGCCTTTTTGGTTTCA
GTAGAAGATTCGGCTGAAGCCAACTTTCTGGCGCACAACCTAGAGCCACTTGAAGAAAAA
TCATCGACTTTTTGGACAGGAATGTACAGAAATGTGGACGGACAGTGGTTGTGGCTAGAC
AGCACTGCAGTGGATTTTGTCAATTGGAATGTTGGAGAACCATCAAGTCAACAAAATGAG
CACTGTGTTGAAATGTATGCAAGCTCTGGGTACTGGAATAATATTTATTGCTCTTCCTAC
AAAGGATATGTTTGTAAAAAAACAAAAACAGTGAAAAAGGAGGAGAAGATTCCTGAACCT
AGTCACAACAAAACTGGGATTGTAATTATTGTGGTGATCCTTATCCTAGCAGGAGTTGGC
CTTGCAGGCTATTTCTTCTACAGGAAAAGAAAGAATCACATGGCAACAAATGACAGCTTT
GAAAACAACCTGTATTTTAATACTGATGCAGTTCCTGGAACTAGTGACACAAAGGATCTT
GTGGACAACATTGAGCAAAATGAACATGCTATTCTCTAG
>ttlB MRC1L-B turtle
GGAATATTTTTAATAcacAATGAAGACCATAAGCTCTGTGTAAAAGCTCAAAGCTCGAAC
TCAGTCATAATTGCCACTTGCAACCAGGACGATGAGTCACAAAAATTCAGGTGGGTCTCT
GACCACCAGATTCTGAGTATGGCATTGAAGTTATGCTTGGGAGTGCCTTCAGTGAAAGAC
CAGGCTGTGATCACGCTGTATCCTTGTAACAAGACAAGTAAACTCCAGCAGTGGGAATGC
AGAAATGAGACCCTTCTCGCAATCCAAGGGGAAGATTTATTTTTCAACTCTGCCCACGGA
GAGGGAAGGAAAGTCATGCTGTCCAAAGGATCGGGCTCGTGGAATAGGTGGAAGATCTAT
GGAACTACAAAAAAATTGTGTTCTCAGGGCTATGAAGATATGTTTACACTGCTAGGAAAT
GCCTTTGGGGCACCCTGTGTATTCCCTTTCAAGTTCAATAGTACGTGGTACGCTGAATGT
ACAAAGGATAGAAAGGCTGGTAATGAACAGGGCTTCCCCTGGTGTGCAACATCTACAGAC
TTCGATGAAGACTCTCTGTTTGGATATTGTCCACTGAAAGACAACATTGACAAAGACTTT
TGGACTACAAACCCTTTCACAGGCACCCACTACCAGATAAACTCCAACTCAGCCCTAACG
TGGCACCAAGCAAGGAAAAGCTGCCAGCAGCAGAATGCGGAATTATTAAGTATTACAGAG
CTACATGAGCAAACTTATCTGACAGCGCTAACTGGCAGAGGGAATTCTGAACTCTGGATT
GGACTTAACAGGTTGAATTCCAATGGTGGATGGCAATGGATTGGTGGCAGTCCATTCAGA
TATTTAAACTGGGCTCCAGGAAGTCCCTCTCTTGAGTCTGAAAAGATCTGTGGACTGCTA
CAGTCTGGAAATGGTAAATGGGAAAACCAGCAGTGTGATCAGAAACTTGGATACATCTGT
AAAAAAGGAAATTCCTCTTTGGAGTCCTTTATTATTCCCTCAGGTGACTTTAGGCCTATT
AAATGCCCCAGTGGATGGATCCCCTATTCAGGCCACTGTTATATGATTTACAGAGCACCC
AAAATATGGAAAGATGCTTTATCTTCCTGTAGAAAAGTGGGTGGAGATCTGGCGAGTATC
CACAATATTGAAGAATACAGCTTTACAGTGTCTCAGCTTGGGTACAAGCCTACGGATGAG
TTGTGGATTGGTTTGAATGACCTCAAGATTCAGATGTATTTTGAATGGAGTGATGGGACT
CCTGTGATTTACACCAAGTGGCTACATGAAGAACCATCCCATGCAAACAACAGGAAAGAA
GATTGTGTCAGTATGAAGGGAGAGGATGGCTATTGGGCAGATGATGTTTGTGAAAAGAAA
CTTGGTTACATCTGCAAAATGAAACCTTTGGCAGAAGAATCTGAGGAAGTTGAGGTCATT
GTCCCAGGCTGCCAGAAAGGCTGGATAAGACATGGTTTTTACTGTTACTCAGTCGGACAG
ACATCTGTGACATTTTCAGAAGCAAAAAAAATCTGTGAAGGAAACAAAGGTTACCTAGTC
ACCGTGAAAGACAGATATGAACAAGCCTTTCTGACTGTCCTGATTGGGTTCAGTCCTGTG
AAATATTTCTGGATCGCTCTTTCAGATGTTGAGGAACAAGGGACTTTCAAGTGGGCTGAT
GGTGAAGCAGTTCTGTTTACTCACTGGAATTCAGGAATGCCTGGAAGGGAGCCAGGCTGT
GTTGCCATGAGAACTGGAACTACAGCTGGATTATGGGATGTTGTGAGCTGTGAAGAGAAA
TCAATGTTTCTCTGCAAACAGTTGGTTGAGGGAGTGACCCCTCCTCCTGTTCCAACAACA
ACTCCTGCCCCCTCATGCCCAGATGGATGGCATTCAAGTGTCCACAGTAGCTCATGCTTG
AAACATTTTCAGAATGGACGAAAACATATGAAAACATGGTTTGATGCACGAGATTTTTGT
AGAGCTATAGGAGGAGATCTGGCGAGTATCCATAGTGAAGAAGATCAAAATGTAATAAAT
CGCATAGCTCATTTCTATCAATCATACTGGATGGGTCTGAGTGCCTTTGATCCTGACAGA
GGGTTTACTTGGAGCGATGGCTCTCCAGTAAACTATGAAAACTGGGCAGATGGAGAACCC
AATAATTATGACGGAAATGAAAAATGTGCAATGTTCAATGGATACACTGACATGCAGTGG
AACGATATGTTCTGTGAAACTTTGGGTGACTGGGTTTGTCAAATAAAAAAAGGAGCAACA
TTAAAACCTGAACCAAGTACCACATTTGAATATACATATAAAGTCAGTGAAGATGGATGG
GTTATATATGAGGACAAGGCGTACTATTTCAGCCATGAAACTTTGCCTATGGAAAAAGCC
CGAGAGTATTGCAAGAAAAATTCTGGAGATCTTGTTATCATTGAGGGTGAAAGTGAAAGA
AAGTTTCTGTGGAGATATGTAAGAAACAGCTTCTATTATGACTTTGGGGATTCCCTTTAT
ATTGGTTTAAGTGTGAGCCTTGATAAAAAGTTTAGCTGGATCGATGGAACCCCAATAAAC
TATGTAGCCTGGGCTCCAAATGAACCTAACTTTTCAAATAATGAAGAAAACTGTGTGGTC
ATGTATACCCGTACAGGTATGTGGAATGATCTGAACTGTGGTGCTCCAAAAGGCTTCATC
TGTGAAAGGCTCAATACTACTACTCATTCAGTAGTTGTTCCCACATCACTTGCACCTCTA
GGGGGATGCCCTCAAAATTGGTTTTTGTTTAATAACAAGTGTTTCAAAATATTCGGCTCC
AGTGAAAATGAGAAATTGACGTGGCATGCTGCACGAACGGCTTGTATAAATTTGGAAGGA
AACCTGGCTTCCATACCAAGTGAAGAAGTGCAAGCCTTCCTCATCACCCACTTCAAGGAT
GCTTCAACTGATACCTGGATTGGACTGAATGATATAAATTCTGAGTACACATTCCTATGG
ACAGATGGAAGTGGTGTCTACTATACGAACTGGGCCAACAGTTTCCCAAATTATCGCAGT
CAGGTAAATGCTGATTGTGTTGTTATGATAAAGGACCCCATTGAGGAAGCAGGGAAATGG
AAAGATGTAGACTGCCAAATGAACAAAAGCTACATATGCCAGAGGAACACTGATCCTAAA
TTATATAATTTCCAAACAACAGTTCCAGTATCTGGCTTTACCCTTTATGGTAACAGTAGC
TATTCACTCATCAGTTCCAGAATGAACTGGGAAGAAGCACGAAAAAACTGCAAGGCTGAA
TACTCAGAACTTGCCAGTATTTTAGATCCCTACAGCCAGTCATTCCTGTGGCTACAAGTG
TTAAAAGTCGGGCAGCCTGTATGGATAGGTCTTAACAGCAATGTGACTAGTGGCTTTTAC
AAGTGGACTGATAACTGGAGAATCAAGTACTCTAAGTGGGCCAGTGACGAGCCAAAACAG
AACTTGGCCTGTGTTTATTTAGATGTTGATGGGACCTGGAAGACAGGGTCTTGTGATGAA
AATTACCTCTCTGTCTGTAAAAGGTCTGATGTTGTAGTCCCTACTGAACCTCCACAACTC
CCTGGAAAATGTCCTACATCTGACATACGCAGATCTTGGATTCCCTTCCATGGTCACTGT
TACTACATTGAGTCCTCAGAAAGGGAAAGCTGGCCCCAGTCTTCCATGGAATGTGTTCGA
TTAGGAGCCTCTTTGGTTTCCATAGAAAATAGGGCTGAAATGAATTTTCTCTTGGACCAC
TTGGATGTATTTGCAAGTGACTCGAGACAGTTTTGGATTGGAATGTACAAGAATGTGGAT
GGAGAATGGACATGGGCAGACAACAGTGCAGTAGAGTTTGTAAACTGGAAAAAAAGAGAG
CCTACGGATGGTTATCATGAACATTGTGTTGACATGGATGCCTCAGATGGGGGCTGGAGA
AGCTATTACTGCTCTGCTGACAAAAGATTTATTTGTAAAATACCAAAGATTACTGAAGTT
GAACCATCTGAGAAGCCATCAGACAATAAAGCATTGAAGACCGATGAAGCTGTTCCTGCA
CACCGCTTAAGTGGGATGGCCGTTATCCTGGTCCTTCTCATTCTAGTCGGAGCTGGCCTT
GCAGCCTATTTTTTCTACAAAAAGAAAAGACACAACCAGCTACCAACAGATGTCAGCTTT
GACAACACTCTGTACTGCAATAGAGATGCTGTTCCTGTAGCTAGTGACTCAAAGTATCTT
GTGGCCAACATTGAGCAGAATGAACAAGCTATGCTTTAA
>ttlC MRC1L-C turtle
GATAGTGGAATATTTTTAATATATAATGAAGACCACAAGCGCTGTGTACAAGCTCACAGT
TCTAGCTCAGTCAGAACTGCCATTTGCAACCAGGACAATGAGTCACAAAAATTCAGGTGG
GTCTCTGATCACCAGCTTTTGAGTGTGGCATTGACGCTATGTTTGGGAGTGCCTTCAAAG
AAAGACCAGGTTGCAATCACTCTGAATCCTTGCAACAAGACAAGTGAACTTCAACAGTGG
GGATGCAGAAATGAAACCCTATTTTCACTTGAAGGAGAAGATTTATTTTTTCATTCTGGC
AACCGAGAAGAAGAAAATATCATACTATCCAAGGGAGCAAATATCTTTACATTGCTAGGA
AATGCAAATGGGGCACCCTGCGTATTCCCTTTCAAGTTTAATAGCAAATGGTACAGTGAG
TGTACAGATGCTGGCCGGACAGATGGCTGGCTCTGGTGTGGTACAACCACAGACTTTGAT
GCAGACCAATTATATGGATTTTGCCCATTAAAATACACCATCAGATTTTGGGAGACAGAT
CCTTCAACAGGCACCCACTACCAGATAAACTCCCAATCAGCTCTAACATGGCACCAAGCA
AGGAAAAGCTGCCAGCAGCAGAATGCAGAATTATTAAGTATCACACAGATGCATGAGCAA
ATGTATCTCAGAGGGTTAACTGAAAGTATGGGTTCTGCTCTCTGGACTGGACTTAACAGG
CTGGATTTAAAGAGTGGATGGCAATGGATTGGAGGCAGTCCTTTCAGATATTTGAACTGG
GCGCCAGGAAGTCCCTCTCCAGAGTCTGGAAAAATCTGTGCAGCTTTAAATCCTGGAAGA
AATGCTAAATGGGAAAACTGGGAATGTGATCGGAAACTTGGCTACATTTGTAAAAGGGGA
ACCACCAGTTTAGATTCTTTCACTCTCCCTTCGGATGATTTGGGTCCTATTAAATGCCCA
GATGGATGGATGTCATACGCAGGTCACTGTTACATGATTCACAGGGAGCCCAAAATATGG
AAAGAAGCCTTGACTTCTTGTAGAAAGGAGGATGGTGATCTGGCCAGTATCCACAACATT
GAAGAGCACAGCTTTATAGTGTCTCAGCTTGGGTTCAAGCCAACAGATGAGCTGTGGATT
GGACTGAATGACTTTAAGGTTCAAATGTTTTTTGAATGGAGTGATGGGACTCCTGTGACA
TACACCAAATGGCAACATGGAGAACCAACCAGAACAAACAGGCAAGAAGACTGTGTAGCT
GTGAAGGGCCAGGATGGCTACTGGGCAGATCATCTTTGTGAAAAGAAAGTTGGTTACATC
TGTAAAAGGAAACCATTGTCACAAGTATCTCAGGAAATGGAAAGCACAGATGCAGGCTGC
CGGAAAGGCTGGAAAAGATATGGCACATACTGTTATTCTATTGGACAAATACCCAGAACA
TTTTCAGAAGCAAATAAAATATGTGAAAGGAATCAGAGTTACCTAGCTTCAATTGAAAAT
AGGTATGAACAAGCTTACCTGATTAGTTTGGTTGGGCTGAGGCCCGAACAATATTTCTGG
ATAGGTCTTTCAGATGTAGAGGAACAAGGGACTTTCAAGTGGACCAATGGTGAAGCAGTT
CTGTTTACTCACTGGAATTCAGCAATGCCTGGAAGAAAGCCAGGCTGCGTTGCTATGAGA
ACCGGAACTGCAGCTGGATTATGGGACGTTCTTAATTGTGAGATGGTGGAAACATTTCTC
TGTAAACAATGGGCTGAGGGAGCGACACCACCTACTGTTTCTCCAACAACTCCTTCTCCC
ACATGCCCACAGGGTTGGGAATCAAGCGCTTATAGTAGTTTATGCTTCAAATGTGTTTGT
AAGAATACACAACAACAAAAGAAAACATGGTTTGAAGCTCGAGATTTTTGCAGAGAAATA
GGAGGAGATCTGGCTACCATCCAGAGTAAGGAGGAAAATCGTATAATAAAAACTGCAATA
AAAAAAGGTGGATCCTTATATAGTACTTATTGGATTGGTATATTTTCCTTGAATACTGAC
GAAGGATTTGCATGGAGTGATGGCTCTCCGGTAAGGTACACAGACTGGGGAGAGAGATTA
AGAAACCAGAAAGGAGACAAAGATTGTGGAGTGGTCCAAGGATACAGTTTTGCCTTATAT
TGGGGGAAAGCATCTTGCGAAATGCTGCATGACTGGATTTGTCAGATAAAAAAAGGAGTA
TCATTAAAATCAGAACCAATTAGCAAGTATGAATATCAGACCACTAAAGATGGATGGATT
ATATATGAAGACAAACAGTATTTTTTCAGCAGAAATGAGGTGCCTATGGAAAAAGCCCGA
GAGTTCTGCCAGAAGAATTTTGCAGATCTTGCTGTAATTGAGAGTGAAAGTGAAAGAAAG
TTTCTATGGAAAACTGGTATCTTTCTGCAAAAGACCAGATCATATTTCATTGGTTTAACA
GTGAGTCTTGATAAAAGGTTTAGCTGGCTGGATGGAACCCCAGTGAATTATGTAGCCTGG
GCTCCCAATGAACCCAATTTTGCAAATAATGATGAAAATTGTGTGATCATGATATCAACC
GTAGGTTTGTGGAATGATGTAAATTGTGGCTATCCAAGTGGTTTTATCTGTGAAAGGCAC
AACAGTACCATCAACTCAACATTTGCTCCTGCACCTCTAGGAGGCTGTCCAGAAACTTGG
CTTTTGTTTAACAATAAGTGTTTCAAAATATTTGGCTCAAGTGAAAACGAGACATTGACG
TGGCATGCGGCACGAATGGCTTGTATAAATTTAGGAGGAAACCTGGCTTCCATACCAAAT
AAAGAAGTCCAAGCCTTCCTCTTCTACCATTTAAGGGAAGTCATGAGTGATCCATGGATT
GGATTGAATGATATAAATAGTGACCTATCATTTCTTTGGACGGATGGAAGTGGTGTCTCT
TATATAAACTGGGCCAATGGTGCACCTACGTACAGACGCACATACTCTTATTTTCATTAT
GGTGGTGGTGGTGATGCCGATGACTATGAGGAGAGAGACTGTGTCATTATGACAAAGGAA
GAAGGGAAATGGAAAGATGAAGACTGTGAAAATGACAAAAGCTATATATGCCAAATGAAT
TTATTTACCCGTTATGGTGACAGTAGCTATGCAGTCATCCATTCCAAAATGAAATGGGAA
GAGGCAAGAAAAAATTGCAAGGACAGATCTTCAGAACTTGCTAGTATTTTAGATATCCAC
AGCCATTCATTCCTATGGCTACAGATGTTAAAGTATGGAGAGCGTGTATGGATTGGTCTT
AACAGCAATGTGTACTGGATAATCCAATATACTAAATGGGCAACAAGAGAACCAAAAGAA
AAAATAGCCTGTGTCTATCTAGACCTTGATGGAACCTGGAAGACAGCATCTTGTAATGAA
AGCTACTTCTCCGTCTGTAAACAGTCAGATGTCGTGGCCCCTCCTGATCCTCCACAGCTG
CCTGGAAATTGCCCTGAATCAAAAGAACTCAGATCTTGGATTCCTTTCCATGGTCACTGC
TACTACATTGAATCATCAGCCATGAAAAGCTGGGCCCAAGCTTCCCTGGAATGTATTCGA
TTAGATGCTACTTTGGTTTCAGTAGAAGATTTGGCTGAATCAAACTTTCTGACACACAGG
ATACAGGCTCTTGAAAGCAAAACANACCAATGGTTGTGGCTAGACAACACCATAGTGGAT
TTTGTCAACTGGAATGTAAAAATGCCCACTGAGAGAGAGCACTGTGTTGAAATATCTGCA
CCATCTGGGTATTGGAATAATATTCTGTGCTCTTCCGAAAAAGGATTTATTTGTAAAAAA
CCAAAGGACGAAGAGGCTATTGCACCTGCTCACCTCACAGCTTGGATACTAGTTATTCTG
GCTACTCTTATTCTTATTGGAGCTGGCCTTGCAGGCTGTTTCTTCTACAAGAAAAAGAGA
CAAAACCAACTGTAA
>ttlD MRC1L-D turtle
GGTGACACTGAAAGATTTTGGACTACAGATTCTTTGACAGGTTTCCACTACCAGATAAAC
TCCCAATCAGCTCTAACATGGCACCAAGCAAGGAAAAGCTGCCAGCAACAGAATGCAGAA
TTATTAAGCATCACAGAGATACAGGAGCAAACATACCTGAGAGAGATAACTAAAAATATG
GATTCTGCTTTCTGGATTGGACTTAATAGTTTGAATTTTAACAGTGGATGGCAGTGGATG
GGCAGCAGTCCTCTCAGATATTTAAACTGGGCTCCAGGAAGCCCCATTCCAGCCCCTGGT
AAACTCTGTGCCATGCTGAATCCCAGAAGAGCTTCTAAATGGGAAAACCAGGCATGTAAT
CAGAAACATGGCTACATTTGTAAAAGGGGAAACTCCACTTTAGAGTCTCTCAATACGCCT
TCAGATCACTTGGGGCCTATTAAATGCCCAGATGGGTGGCTGCCATACTCAGGTCACTGT
TACATGATTCATAGAGAGCCCAAAGTATGGAAAGAAGCTTTGACTTCATGTAAGAAGCAA
GATGGAAATTTGGCGAGTATGCATAATATTGCAGAGAACAGCTTTATTGTTTCTCAGCTT
GGCTACACGCCAACAGAAGACCTATGGATTGGACTGAATGCCCTTAAGATTCAAATGTAT
TTTGAATGGAGTGATGGGACTCCTGTGACATATATTAAATGGCTACGCGGTCAACCCAGC
TATGCAAAGAGACAAGAAGATTGTGTTGTTATGAAGGGACAGGATGGATATTGGGCAGCT
AATGTTTGTGAAAAGAAACTTGGTTATATCTGCAAAAGGACACCTTTACCACAAGCTCCC
AGGGAAGTGGAGATCATCGATCCAGGCTGTCAGAGAGGCTGGAAAAGACATGGATTTCAC
TGTTATTTGGTTGGACACACATTTGTAACATTCTCAGAAGCAAATAAGACATGTGAAAGG
AGCAATGGTTACCTAGCTACTGTGGAAGATAGAAATGAACAAGCCTATCTGATTAGTCTG
ATTGGGCTAAGGCCTGAAAAATATTTCTGGATAGGTCTTTCAGATGTAGAGGAACAAGGG
ACTTTCAAGTGGACCGATGGTGAAGCAGTTCTGTTCACTCATTGGAATTCAGCAATGCCT
GGAGGAAAGTCGGGCTGTGTTGCCATGGGAACTGGAATTGCGGCTGGATTATGGGATGTT
CTTAGTTGTGAGAACATAGCAAAATTTCTCTGCAAACAGTGGGCTGACGGTGTGACACAT
CCTCCGATTCCACTAACAACTCTTGCCCCCACATGCCCTGAAGGCTGGGATTCAAGCAAT
TTTATTAGCTCATGCTTCAAAATTTTTGTGAGAGAAGGAAACCAAAAGAAATCATGGTTT
GAAGCTGAAGATTTTTGTAGAGAAATAGGAGGACACTTGATCACTATCAACAGAAAAGAA
GTAAAGCATTTAATATGGCAGATGGTTCTGGACAAAGGATTTATCTTTCAGCATTTCTGG
ATGGGTTTGATTTACTTGAATCCTGATGAAGGATATACCTGGATTGATGGTTCTCCAGTG
ATTTATGAAAACTGGAATGAAGAAGAACCCAATAATGACAAAGGAATTGAACATTGTGGA
ACATTTGAAGGAAGTCCAAAAATGCAGTGGAATGACTTGTATTGTGAACATTTACTTAAT
TGGATTTGTGAAATAAAAAAAGGCATTCCATTAAAACCTGAACCAAGTACTAAGTTTGAT
TATAAAGTCACTGACGATGGATGGGTTATCTATGAAGACAAGCAGTACTACTTCAGCACA
GAAAATGTCCATATGGAGAAAGCTTGGGATATTTGCAAGAAGAAGTTTGCAGATCTTGCT
GTCATTGACAGTGAAAGTGAAAGGAAATTTCTATGGAGATATATTTACACTAAAAACAGA
ATGAATTCATATTTCATTGGCCTAACTGTCAGCTTTGATCAAAAATTTAGCTGGCTGGAT
GGAACCCCAGTGAACTATGTAGCCTGGGCCCCAAATGAACCCAACTTTGCAAATAATGAT
GAAAACTGTGTGGTCATGAACAAAGATTTTGGCTTTTGGAATGACATAAACTGTGGTATT
AAAAATGCCTTTATCTGTGAAAGGCACAACCGTTCTTCTCACTCAGAATTTGCTTCAATA
GCACCTTCTCCTCTGGGAGGATGTCCTGAAACCTGGCTTTTGTTTAATAATAAGTGTTAT
AAAATATTCGGCTCCAGTGAAGCAGAGAGATTGACTTGGCATGCTGCACGAAACACTTGC
ATAAAGTTAGGAGGAAACCTGCCTTCTATACATAATGAACAAGTGCAAGCTTTCCTCACC
TTCCATTTAAAGGATGTCATGGCTGAAACCTGGATTGGACTGAACGATATTAACATGGAG
GGCCATTATCTTTGGACAGATGGGAGTTTATTTGACTATGCAAAGTGGGCCAGGAATTTC
CCATTTAGAGATAGTTACATACGAGTTGACTGGACACTTGTTACACAGGAGACTGACTGT
ATTGCAATGATGAAGAGATTTGTAGGAGAGGAAGGGAAATGGGGAAACAATGATTGTCAG
CAGAACAAAAGCTATATATGCCAGATGGACAGCAACCCTGATTTATTTCATTCCCCAGCA
ATTCCAGCCTCAGACATTATTCATTATGGTAATAGTAGCTATTCAATTATCCGCTCCAAA
ATTAATTGGGAAGAGGCACGAAACAACTGCAAGAAAAAATCTTTAGAACTTGCCAGCATT
TTGGATTACTATAGTGCTTTATTCCTGTGGTTATACATGTTGCAGTTTGGAGAGCCTGCA
TGGGTTGGTCTCAACAGCAATGTGACTGATGGCTATTACAAATGGACTGATAACAGGAGA
ATCAAATATTCTAATTGGGCTAGAGGGGAACCAAAACAGAAAATAGCCTGTGTCTATCTA
GACCTTGATGGAACCTGGAAAACAGCATCCTGTGATGAAAATTATTTCTCTGTCTGTAAA
CGGTCTGATGGTGCTACTTTGGTTTCAATAGAAGATTTAGCTGAATCCAAATTTCTAGCA
GACATTATAGAGCCACATAAAGGAGAGACAAGTGGGTTTTGGACAGGAATATATAGAAAC
GTTGATGGGTTGTGGTTATGGCTAGACAAAACTGCAGTAGATTTTGTCAACTGGAATAAA
GGACAGCCTTCAAGTAATCAGTTTGAGTACTGTGTGGAAATGTCTGCATCCTCTGGGTAC
TGGAATACCATTCCCTGCTCTTCCCAAAAGGGGTCCATTTGTAAGAAACCAAAGATAATT
ATTTTTCATTTATTTTCAGAAGCACCTGCCCATAGGACAGTTTGGATTCTAATTATTCTG
GTCCTTATTCTAGTAGGAGCAGGACTCACTGCCTATTTCTTATTCAGGAAAAAAAGACAA
AATAAACTACAAACAGATGCCAGCTTCAATAATGTGCTATTAGAACACAGAGATACTGTA
ACCGGAGAGAGTGATACAAAGGATTCTGTGGACAAGAAAGATCAAAATGAACACACTGTC
ATCTAG
>ttlE MRC1L-E turtle
GATAATGAAATATTTTTAATATATAATAAAGACCTCAAGCGCTGTGTTCAAGCTCAGAGT
TCTAACTCCATCACAACTGCCACTTGCAACCAGGACACTGAGTCACAAAAATTCAGGTGG
GTTTCTGATCACCAGCTTATGAGTGTAGCATTGAGGCTATGCTTGGGAGTGCCTTCAAAG
AAGGACCAGGTGATGATCACTCTGTATCCTTGTAACAAGACAAGTGAACTCCAACACTGG
GAATGCAGAAATGAAACCCTTCTTGCAATCCAAGGAGAAGATTTGTTTTTTAACTCTGGC
AGCAGAGAAAAAGGAAATGTTATGCTGCAGAAGGAATCAGGTGTGAGGAGTAAGTGGAAA
GTCTATGGAACCACAGATGATTTGTGCTCTCAGGGCTATGAAGATTTGTTTACATTGCTA
GGAAATGCCAACGGGGCACCCTGTGTATTCCCTTTCAAGCTGAGTGGCAAATGGTATGCC
GAGTGTACAGATGCTGCCAGGTCAGATGGCTTGCTCTGGTGTGGAACAACAGCAGACTTT
GACACAGATCAATTGTATGGATTTTGCCCATTAAAATATAATGAAACTCACAGATTTTGG
ACTACAGACCCTTTGACAGGCACCCACTACCAGATAAACTTCCAATCAGCTCTAACATGG
CACCAAGCACGGAAAAGCTGCCAGCAACAGAATGCAGAATTATTAAGTATCACAGAGATA
CACGAGCAAATGTACCTGAGAGATTTGATTGACAGGATGAGATCTGCTTTGTGGATTGGA
CTTAACAGTCTGAATTTCAACTATGGATGGCAATGGAGTGGTGGCAGTCCTTTCAGATAT
TTAAACTGGGATCTAGGAAATCCTTCTCTGGAACCTGAGAAAATCTGTGCAGTACTAAAT
CCTAGAAAAGGTGCTAAATGGGAAAACCGTGAATGTGATCAGAAAGTTGGCTATATTTGT
AAAAGGGAAAACTCCACTTTGGATTCTTTCTCTCTTCCCTCAGAGCTCTCTGCAGCTAGT
GAATGCCCAGAGGGCTGGTTGCCATACACAGGTCACTGTTACATGATTCACAGGGAGCCC
AAAGTGTGGAAAGAAGCCTTGGCTTCCTGTCGAAAGGAGGATGGTGATCTGGCCAGTATC
CACAACATTGAAGAGCACAGCTTTATAGTATCTCAGCTTGGGTACAAGCCAACTGATGAG
CTGTGGATTGGTTTGAATGACCTCAGGATTCAAATGTATTTTGAATGGAGTGATAAGATG
CCTGTGATATACACAAAGTGGCTCCATGGAGAACCAACCACTACAAACAGCAGACAAGAA
GATTGTGTTGTTATGAAAGGACAGGGCTGGGAAAGACATGGTTTTTACTGTTACTTGATT
GGACATACCTTTGTAACATTTTCAGAGGCAAAGAAAACCTGTGAAAGGAGTAAAGGTTAT
CTAACAACTGTTGGAGACAGATATGAGCAAGCCTATCTAACAAGTCTGATTGGGCTCAGG
CCTGAAAAATATTTTTGGATCGGTCTTTCAGATGTAGAGAAACAAGGGACTTTCAAGTGG
ACTGACGGTGAAGAAGTTCTGTTCACTCACTGGAATTCAGCAATGCCTGGAAGAAAGCCA
GGGTGTGTAGCAATGAGAACTGGAAGTGCAGCTGGATTATGGCATGTTCAGGACTGTGAA
GAAAAGGCAAAATTTCTCTGCAAACAACCAGCTGAAGCAATGACCCTTCATCCTCCTGTT
CCAGAAAAAAAATCTTACTCCAAATGCCCCATGGGTTGGGATTCAAACAATAACATCAGT
TCATGCTTCAAACCTTTTGTGAGAGAAGGAAACCAAAAGAAATCATGGCTTGAAGCTCGA
GATTTTTGTAGAGAGATAGGAGGAGATCTGGCTGCCATCAATAGTGAAGAAGAAGAACAA
GTGATACAGCATTCAATAGTGGACAAAGGACTGTCATTTCGGCCTTTCTGGATTGGTTTA
TTTTGCCTGGATCCTGATGAGGGCTTTTTTTGGAGCGATGGCTCTCCAATGAGGTACAAA
AACTGGTATAATACTGAACCTAATAATGAGCATGGAATTGAATATTGTGGAACGGTCAAT
GAAGAGTTTTCCATGAACTGGATTAACACACACTGTGAACATTTTAACGATTGGATTTGT
CAAATAGAGAAAGGAACACTACTTAAACCAGAACAAACAAACTCTCCTGCCAAGTATGAA
GTCACTGAAGATGGATGGATTATATATGGGGGCAAGCAGTATTTTTTCAGCACAGAAAGT
GTCCCGTTGGAAAAAGCTAGGGAGTTCTGCAAGAAGCATTTTGGAGACCTTGTTGTCATT
GAGAGCAATAGCGAAAGAAAGTTTCTATGGAAATATATTTTAAGAAATGGCAAAAAGGAG
TCATATTTCATTGGTTTAATTCTGAGTGTCGATCAACAGTTTACCTGGATGGATGGAAGC
CCAGTGCACTACGTAGCCTGGGCAAAGCATGAGCCAAACTATGCAAATGCTGAAGAAAAT
TGTGTGGTCATGTATAAAAGCTTTGGTTTGTGGAATGATATCAACTGTGGTAATCCAAAT
GCCTTTATCTGTGAAAGGCATGGTAGTGGTACTGTAAATGCAACATTTGCTGTGACAGCA
CCTTCTCCTCCAGGAGGGTGTCCTGAAAGTTGGCTTTTGTTTAGAAATAAGTGTTACAAA
ATTTTTGGCTCCAGATATGAAGATAGAGTTATGTGGATTCCTGCACGTAGAACTTGTGCT
TTCCTCACTTACCACTTAAAAGATGCCAAAACTGATACCTGGATTGGATTGAATGATATA
AATTCTGAGCTCAACTTTGTTTGGGCAGATGGAAGTGGTGTCTACTACACCAACTGGATT
GCAGGTTCACCTGTAGTTGGAGAAATCATCCTATATGATTCTCTGCGGCCAGAGACTGGC
AACAATCTGCTTCAGCTGGATTGTGTTGTTGTGAAAACAGGTCCTTTTGATAAGATAGGG
CAATGGAAGGATGAACCGTGTTTTGAAGACAGAGGATTTATATGCCAGATGGACAGTGAC
CCTAAACTGTCTCATTCCCCAACAATTCCAGCCTCTGACTTTACCCGTTGTGGTGATAGT
AGCTATTTAGTCATCCGTTCCAAAATGAAGTGGGAAGAGGCACAAAAAAACTGCCAGGAG
AAATCCTCAGAACTTGCCAGTATTTTAGATCCCTATAGCCAAGCATTTCTGTGGCTCCAG
GTGTTAGAGTATGGGGAGCCTGTATGGATTGGTCTTAACAGCAATGTGACCAATGGCAAT
TACAAATGGATCGATAAATGGAGAATGGGGTATTCTAAGTGGGCCAGTGAGGAACCAAAG
CAGACAGTAGCTTGCATCTATCTAGACCTTGATGGAACCTGGAAGACAGCATCTTGTGAT
CAAAAATACTTCTCTGTCTGTAAACAGTCTGATGTTATGGCCCCTACTGATTCTCCACAA
CTCTTTGGAAGATGCCCTGAATCAGAGGAACACAGATCTTGGGTTCATTTCCGCAGTCAT
TGCTACTACATCGAGTCCTCGTATACAAAAAACTGGGCCCAGGCTTCCCGAGAATGCACT
CGATTAGATGCTACTTTGGCTTCTATAGAAGACCATGCTGAATCCAGCTTTCTGTCACAT
AGGATAAAGCCACTTGAAAGTAAAACAACCAGCTTTTGGATAGGAATGAGCAAAAATGTG
AATGGTCAATGGTTATGGAGAGACAACACTGCAGTGGATTTTGTCAACTGGAATGAGGAA
GAGCCTTCAAGTTATGGTAATGAGAAGTGTGTCGAAATGTATGCATCATCTGGGTACTGG
AATGATGCTCAATGTTCTTACAAAAGAGGATATATTTGTAAAAAATCAGAAAGAGAGAAA
AAGGATGAAGAGGTTTCTGGATCACCCACCAACATCACTTGGCTTGTAATTATTCTGGTC
ATTCTGATTCTATCAGGATCTGGATGTGCAGCCTATTTCTATGTCAAGAGAAAAAACCAA
GACAACTTCTTACCTATTGTAACTCGAATGAGTGATACAAAAGAATCTGTCGATAACCAG
GAGCAAGATGAGCATGCTGTTGCCTAG
>liz1 MRC1L-1 lizard
ATGATTGTTCCTTTGCTGTTGGCTTTTCTTTCAGTTTTCCATGGCGCAGATTCACTAGTG
GATACAAGCAAATTTTTGATATATAATCAAGATCACAAGGTTTGTGTAAACGCCTTGAGT
TCAAGCTATGTTACTACTGATACCTGCAACCATGAAAATGAAGGACAAATATTCAGATGG
ATTTCCAGTCACCAGCTGATGAGTATTTCCCTGAAGTTATGTTTGGGAGTGTCTTCGAAA
GTTGACTGGACACCCGTAACACTGTACCCATGTGATACAGACAGCAGTCTTCAGAAATGG
GAATGCAGAAATGACACTCTGTTTGCCATCCAAGGAGCTGATCTTTTTTTCAACTATGGC
AACAAAAATGAGAAGAGAATTATGCTGTACAAAGGATCAGGCCTGTGGAGTAGGTGGAAA
GTCTATGGAACCCAAGATGATTTGTGCTCCCGGGGCTATGAAGATACGTTTACCCTGAAA
GGCAATAGCAATGGAGCACCATGTGTATTCCCTTTCCAGTATGGTAGCAATTGGTATGCT
GAGTGTACAAATCTTGCCAGGTCAGATGGTTTCCTGTGGTGTTCAACAACGAGGAGCTAT
AATACAGACAAGAAATATGGGTTTTGCCCAGTTAAATCTGATGCAACAGAGCAGCTGTGG
AAAAAAGATCCTATGACAAGCATACAATATCAGATAAACTCCGAAGCTGCGCTGTCATGG
TACCAAGCAAGTAAAAGTTGTCAGCAACAAAGTGCCCATTTGCTGAGCATCACAGAGTTA
CATGAGCAAACATACCTGGCAGGGTTAACTTCCAGTTTGACTACTGAACTCTGGTTTGGG
CTTAACAGTTTGGACTTCAATAGTGGATGGCAGTGGAGTAATGGCTATCCTTTCAGATAT
CTTAATTGGGCACCAGGAAGTCCTTCTCCAGAGCCTGGAAAAACCTGTGGGACATTTAAT
CCTGGTAAAGGTGGCAAATGGGAAAGCCTTGAATGTGAAAAGAAACTCGGGTACATTTGT
AAAAGAGGAAATTCTACTCTCAACAACTTCATTATTCCTTCAGAATCGAATGTGCCCTTT
AAGTGTCCTGAAGGGTGGATATCATATGGAGGCCACTGTTACAAGATTAACAGAGAAACC
GCCTTGTGGAATGATGCGTTAACTTTGTGTAGAAAGGAAGGTGGAGATCTGGCGAGCATT
CACAATGTTGAAGAATACAGCTTCATATTTGCTCAGCTTGGATATAGACCAACTGATGAA
TTGTGGATTGGATTGAATGACCTCAAGGTACAAATGTGCTTTGAATGGACAGATGGGACC
CCTGTAACGTATACCAAATGGCTACCTGGAGAGCCAACACATGCTACCAACAGGCAAGAA
GACTGTGTTGTTATGAAAGGGAAGGATGGCTATTGGGCGGATCAACAATGTGATGTGAAA
CTTGGATTCATTTGCAAAAGGAAACCATTAAAAGAAGCTCCAGAAGAACAAGATAAAATT
GAAGAAGGCTGCCAGAGAGGCTGGAAAAGACATGGTTTTTACTGTTATATGATTGGAAAT
GTGTTCTCAACATTTGCGGAAGCAAATCACACATGTATAAAGGAGGGCGCCTATTTAACT
TCTGTTGAAGACAGATATGAACAAGCATATCTGACCAGTTTGGTTGGGCTTAGGCCAGAA
ACCTATTTTTGGATTGGTCTTTCTGACATACAAGAAAAAGGAACATTTATATGGACCAAT
GGAGAACCTATCAAGTTCACTCACTGGAATTCAGAAATGCCTGGACGGAAACCAGGCTGT
GTGGCTATGACAACTGGCATTTCAGGGGGGTTATGGGATCTTCTGAAATGTGAAAAGAAG
GCAAAGTTTCTCTGCAAGCGCTTTGCAGATGGGGTTACTCCACCACCTCCACTGACGACA
ACTCCGCCTCCCAAGTGCCCTGAATATTGGGGTCCCAGTGACGAGAGGAGTTTGTGCTTC
AAGGCTTTCGTAACAGCAGATAACCTAAAATCATGGGTTGATGCTCGGACTTTTTGTACA
GAGATTGGAGGTGAACTGGCCTCACTTATCAGTTCAAAAGAAGAACGTTCACTGCAACGC
TACTTAGCGAGCTCTGGATACAGCAATCAGCGCTATTGGATTGGTTTAAATTATTTAAGC
CCAACAGAAGGATTTGCATGGAGCGATGGATCCCCATTAGGATATGTAAACTGGGCGTAT
GGAGAACCCAATAATTACAATGGAATTGAACACTGTGGAGAGTTAAATGCAAATGTCGGT
ATGCGCTGGAATGACATGCACTGCGAAGATTTATTCTATTGGATTTGCCAGATCAGAAAA
GGAGAGCAACCCAAACCAGAACCAACAAATCGACCTTTGCCAAAATATGTGTTTACCAGT
GATGGATGGGTCATCAATGAAGACAAACAATATTACTTTGGCACTGATAATGCTCCTATG
GAAAAAGCTCGAGAATTTTGTAAGAAAAATTTTGGGGATCTGGCTGTCATTGAAAACAAC
TCTGAAAGAAAATTTTTATTACAATATATCTCACAGAATAAAACGGTGGACAGTTACTTC
ATTGGTTTACAACTAAGCCTTGATAAGGTGGCAAAGTGGATGGATGGAACACCTGTGCAG
TATTTAGCCTGGGCACCACATGAACCCAATTTTGCAAACAATGATGAAAATTGTGTGGTC
ATGTACAGAAGAACAGGGCTTTGGAATGATATAAACTGTGGTTACCCATCACCTCTCATA
TGTGAAAGGCACAAGAATATGGTCAACACAACAGCTGCTCCTACAGCTCCTTCTgtnnnn
nnnnnnnnnnnnnnnnnnnnnnnnnnnnnnnnnnnnnnnTGCTACAAAATCTTTGGATTT
CAAGCAGATGACCAAAAATCTTGGAGCGCAGCACGCTCCGAATGTCAGGGCCCAGACATT
GGAGGAAACCTAGCTACTATATCTAATAAAAGGCTACAAGCCTTCCTTGTTTTCCACTTA
AATAAAAaTTCCCAACGGAAAGTATGGATTGGGTTGAATGATATTAATCATGAACATATG
TACCTCTGGACTGATGGAACAGGAGTCCATTACACAAACTGGGCAAAAAGCTATCCATCA
TCTAGTTATGATGGATCCATGGAAGACTGTGTTGCAGTGAATAACAAACCTCTGAAAGAG
GCAGGGACATGGAGACATTTTCGTTGTTCTATTAAGAAAGGCTATATATGCCAGACCAAT
ACAAACTCTAAATACTCCATTCCATCAACCACTCCAGTACCTCATATCTACTATAGCAAC
AGTACCTACTTCTTCATCGAAACCAAAATGACATGGAAGGAAGCCCAGCAAAGGTGTGGT
GTTCAGAAAGAAGACTCAAGCCTTGCTAGTATTTTAGATCCCTTCAGCCATTCTCTCCTC
TGGCTCCAGGTGTTAAAGTACAAGAGCCCTGTGTGGATCGGCCTCAACAGCAATGTGACC
GATGGACAATATACATGGATTGATAGATACAGAATGAAGTATACAAACTGGGGCACAGGG
GAGCCAAAACAAAACTTTGGCTGTGTTTATATAGACCTGGATGGAGCATGGAAGACAGGA
TCATGTGATGAAAAATATTTTCCACTCTGTAAACACTCTGTTTTGAAGGCACCTACTGAA
CCACCTCAACAGCCAGGGAAATGCCCAGAATCGGAAGAGAAACCATGGCTTCCTTTCCGT
GGCCACTGCTACCACTTTGAAGCATCTGCAAGAAAGAATTGGCCAAGGGCTTCTTTAGCT
TGTTTACAGTTAGGCAAGTATCAAATTCATTATGCAAATCTAGTTTCAATAGTCGATGCA
ACAGAGTCACGTTTTCTAGCAGAAAATATAGAAGCTCTTGAAACCAAAACACGAACGTTT
TGGACAGGAATGTACAAAAATCTGAACGGTAATTGGTTATGGCTTGACAATACTGTAGTG
GATTTTGTCAATTGGAATACTGGAGAGCCTTCACCCCAAATCAACGAAGAATGTGTGGAA
ATGTATACAACATCTGGAAATTGGAATAATGCTTATTGCAGTGGCTACGCAGGATACATT
TGCAAAAAACCAAAAGAATCAAGAAAGGAGGAGAACAAACCTTCATCCTCCAACAGTAAA
GCTACGGCTGTGGTAGTTATTGTGATTCTCATTGTAGCAGGAGCTGCTCTGGCAGGTTAC
TATTTCTACAAAAAGAGGAATCAACACTTGGTGACTGAGGAGAACTTTGAGAATTCTCTC
TACTTCAATAGTAATTCAGCTCCTGGAACTAGTGATACAAAGGACCTGGTGTTGAACATG
GAGCAGAATGAACATGGCGCCATTTAG
>liz2 MRC1L-2 lizard
ATGCTGGCATCTCAATCTTTAACTGGAGGGAGGAGTAGCAGCTGTCATTTCCAAAACACT
GAGCCTGACACTTTTCTGATACATAATGAATACCTCGGGCATTGTCTGCAACCTCAAATA
TCTCTTTCCATCATCCCAATGAGCTGTAATAAGGATAATGACTGGCAACATTTTAAGTGG
GCTTCTGAAGACCAGATAGTAAACATGGGAACAAAGCGATGTCTAGCAGTAACTTCAAGA
ACCAGCCTGGCTCCACTCACTCTCTCTCCCTGTAACAAGACCAGTGAACTTCAGAGATGG
GTCTGCAAGAATGAGACTCTCTTGGCACTTAGGGATGAAAATCTGTTTTTACAGCCTGGA
AGTGGATGGAAGGACAATGTGATACTGTCTCAAACAATCAGCACCAAGAGTGTCTGGACT
GTCTATGGCACAAGAAATGGCTTATGCTCCAAGGGATATGAAGCACTGTTTACCTTAGAA
GGCAATTCCTTTGGAGCCCCCTGTGTATTCCCATTCAAGTATTTAGGCAAGTGGCATGCA
AAGTGCATAAGAGACGGTGATACAAATGCACAACTCTGGTGTGGAACAACTGCAGATGTG
GATGAAGATTCTCTAACAGGCTATTGCCCAGTGGATGTTGACCAAGATGATTCTTTCTGG
ACCAAAAACCATTGGACGGGAGATCTCTACCAAATCAACCCTAATTCAGCTCTCACATGG
CACCAAGCCAGAAAAAGTTGTCAGCAGCAGAATGCAAAACTGCTGAGCATCAAAGAACTA
CACGAACAAACATACTTGATAGGATTAACAAGTCATCTTGACACCGATTTCTGGATAGGC
CTTAATAACTTTGATGTTGATAGTGGATGGGAATGGACTGGCAACCAACCTTTCAGATAT
TTAAACTGGGCTCCAGGCAGCCCATCTCCGGAATCTGAAAAGATCTGTGGATTAATGCAG
TCAAACAGTGGTAGATGGGTGAATAATAAATGTGATGAAAAATTTGGATACATTTGCAAA
AAAGATAACTCTTCAGTAGATGTTCCAGTTATCCCTACAGATGGCTTAAAGCCAATTAAG
TGTCTCGATGGCTGGGTTGCCTATGCAGGCCATTGTTACCTTCTTAACAGAAATCTTAAG
ACATGGAAGAATGCACTACTGTACTGTCGAAAGGCGGGTGGTGATTTAATAAGTATGCAC
AACATTGAAGAATACAGCTTCGTGATTTCTCAGCTTGGTTACAACCCAACAGACCTTCTG
TGGATAGGACTGAATGACCAGAAGACTGAAATGTATTTTGAATGGAGTGATGGTACCCCA
GTAAGCTTTACCAAGTGGCAGCGAGGAGAACCCACACACGTAACTAATGTGCAAGAAGAT
TGTGTTATCATGAGTGGCGAGAATGGATACTGGAGTGATAATTTCTGTGATGAAGAATTG
GGCTACATCTGTAAAAGTAAACCATTGCTAAGTGTTCTGGATGAACCTGAACCTGTTGAT
CCAACGTGCCCCAAAGGTTGGAAAAGGCATGGTTTTTATTGTTACTTCATTGGAGAGACC
ACTAAAACGTTTTCAGAAGCAAAGACGTTCTGCGAAGCAACCAAGGGATTTCTGACTTCT
GTGGAGGACAGATATGAACAGGCCTATTTGACTAGTCTAATTGGGCTGCGTTCTGAAAGA
TATTTTTGGATAGGCTTCTCAGATGTAGAGCAGCCAGGGACATTCAACTGGACCAATGGA
GAGAAAAGTTTGTTCAGCCATTGGAATTCAGAAATGCCCGGGCAACGTCCTGGCTGTGTG
GCCATGAGAACAGGAACGGCAGCTGGATTATGGGATGTTGTGGACTGCAAGGAGAAGGCA
GCTTTCCTCTGCAAACAATGGGCAGAAGGTGTGACACCCCCTCCTGTCCCACCAGTAACT
GTCCCACCTCCATGTCTAGATGGATGGACCCCAAGCCCAACTAGGAATGTGTGCTTCAAA
AACTTTAATGAAAAATATCTTAAGAAAACATGGTTTGAAGCAAGAGATTTTTGTAGAGAA
ATTGGAGGAGACTTGGCTTCTATTCACAACGAAGAAGAACGACGGGCAGTAGCGGGTTAT
GGTGATGATTTCTGGATTGGTTTAAATACTTTAGATCCTGAGAAAGGATTGGCTTGGACT
GATGGATCTCCTGTAGACTATCAATTTGGAATTGACTGGTCATCACTTTCCCAAAGAAAC
AAACCAGGTTGCAAAATAATAACGAGATATGGATACTGGACAATGGTCTTGTGTGACTCT
TTGAAGAAGTGGATTTGCCAATTAAAAAGGGGTGCACCTTTTATAAAAGAACCAACTGAT
ACTTTTGACTATCTTTTCAAGACCATTGAAGATGGCTGGATTGCTTATAAAAGCAATGAG
TATTATTTCAGTAATATCACTGTGCCTGCAGAAAAGGCCCAAGAAATCTGCAGGAAGCAT
GGTGGTCGTCTCACAGTCATCGAGAATGACGATGAAAGAAGATTTCTGTGGAAATATAAT
ACCTTCTATGGAAAGCAACATGATTCTTATATTGGCTTAATTGTGGGTCTGGATGGAAAA
TTTGCCTGGTTGGATCGATCTCCAGTGACATATACAGCCTGGGCCCCTGATGAACCCAAC
TTTACAAATGATGATGAAAATTGTGTGGTTTTGTATTCAGGCACAGGCTTATGGAATGAT
ATAAACTGTGGTTCTCTGAATGGCTTCATCTGTGAGAGACACAACCGTTCTGCTGCTTTG
CCTGTTGCTCCCACATCACCTGAACCCCTTGGAGGCTGTGCAGACGGCTGGCTTTTGTTT
AATAACAAGTGCTTCCAAATATTTGGTTTACATGAAGAAGACAGGAAAAACTGGTCTGAT
GCACGTGCTGACTGCAAATCCCGAGAAGGAAATCTGGCCACTATACCAAGCAAAGCTGTT
CAAGCTTTCCTCACAGTGCACATAAGAAGCATCCCAAGTGGCCCCTGGATTGGACTGAAT
GCTATTGCTTCATGGGGACGTTTTTTATGGACAGATGGAAGTGGCGTCTACTATACAAAC
TGGGACAAAAGATTACCATCCTTTTCTGTAAGACATTTTTGTGCCCTTGAATACAGGATT
TATATGCAGTGTGTTTATATGATGGAGGGAGGAATTTGGAAAAACGATAGGTGTAGTACT
AAGAAAAGCTATATCTGTCAAAGAAAGACTGATGCTATATTATCTTACTCTGGCACAACA
ATTTCAGCCTCTGGATATACTCGTTATGGAAATAGCAGCTATTCTCTTGTTAGTCCCAAA
ATGTCATGGGACGAATCAAGAAAAAGGTGTAAATCTGAAAAGTCAGAACTTGCCAGCATA
GTCGATCCCTATGTCCAGTCATTCCTATGGCTACTTGTGCTTAAATACAATGAACCCGCC
TGGATTGGTCTAACCAGCAATCTGACCAATGAGAAATACAAGTGGATCAGTAATCGAAGA
CTGGTGTATACCAACTGGGCTGCTGAAGAACCAAAAGAAAACATTGCCTGTGTCTATTTA
GACCTTGATGGTCATTGGAAAACAGGAACTTGTGATGAAAAATACTTCTCTATTTGTGAG
CAGTATCATGGTATAATCCCAACAGAGTTTCCTGAGGCCCCAGGAGTATGCCCTGGATCA
AAAGAGCACCACAGTCCTTGGATTTCTTTTCGGGCTCACTGCTATTCCTTCTACTCCATC
TTGGAATCCTGGCCTCAGGCATCTGTGAGATGTTCTCATTTAGGTGGTACTTTGACTTCA
ATAGAAGATTCAGCTGAATTGGAGTTTTTGCTGGACCATACCAAATACCTCAGACCAAAA
CATTTTTGGATAGGACTGTTTAAAAATGTGGATGGAGAATGGATATGGGAAGATAAAACC
AAAGTGGATTTTGTGAACTGGAAAAATGGACCACCTGGAGTTATTAACAGAACTTACAGT
ATTGATGATTACAATATTGTATTTCAAGAGGGGTGCATTTTCATAAATGGACATAACGGG
GAATGGCTTGGTGAAGACTGTTACTATTCAAGAAAAGGATTTATTTGTAAAACACCCAAG
AAGCAAACGCCAAAGCATGCCACAAGCACGGTGGCCATCATCCTGGTTCTTCTTACCCTT
GCTGCTGCAGGAGTCGGAGGTTATGTTTTCTACAGGAGAAGAAGGGGGCAACCACAAACC
CTGGGTGGGTTTGACAACTCCTTGTATAATAAGGACCGTGTGGTTATCCCCCAGAAAGAC
CCAGAATCTCTTGCGAATAACAACGAGGAGAGATTGACAAGTTTCAGGGGCAATCCTAGT
TAA
>liz3 MRC1L-3 lizard
ATGTCTGCCGTTTTGCTCCTAAATTTGTTGTTCCTCATACAACCAACTTTTCAGGCATCA
GAGTCTGACACTTTTCTGATACATAATGAACGCCTCAATCTTTGTATACAAGCTCAAAAA
TCTCGATCTATCATCCTGAATAGCTGCAATAAAGATAATGAGTGGCAAAATTTTAAATGG
ATTTCTGAACACCAGATATTGAACATGGCAGTGAAGTTGTGCCTGGCAGTGCCTTCAAAA
ACCAACCTGGCTCCACTCACAGTCTCTCCGTGTAACCAAACGAATGAACTTCAGAGATGG
ACCTGCAGGAATGAGAGCTTTCTGGCACTTGGGGAGGAAAATTTGTTTTTGCAACCTTCT
GGTGGACAGAAGGACATTTTGGTATTATCTAAAATAACCACTATGAAGAGTACTTGGAAG
ATCTATGGAACAAAAGATAGTTTGTGTACCAAGGGCTATGAAACTTTGTTTACCTTAGAA
GGCAATGCCTTTGGAGCCCCCTGTGTATTCCCATTCAAGTATATAAATAGATGGTATGCA
AAGTGCATAACAGACGATGATGACAATTCACGCCTCTGGTGTGGAACAACTGCAGATGTA
GACAAAGACTCTCTAACTGGATATTGTCCGGTGAAAGGTGACCATGATGAATTCCTGTGG
ACTAAAAACCATTGGACTGGAGACCTCTACCAGATCAACTCCCATTCAGCTCTCACATGG
TTCCAAGCCAGAAAAAGTTGTCAGCAACAGAATGCAGAATTACTGAACATTAAAGAACTA
CATGAACAAACATACCTAACAGGATTAACAAGTAATATCAACACCGATTACTGGATAGGA
CTGAACAGTTTGGATCTTGACAGTGGATGGGAATGGGCTGGCAACCATCCTTTCCGATAT
TTAAACTGGGCTTCAGGTAGCCCATCTCCAGAATCAGAAAAATTATGTGGCTCAATGCAG
TCAAAGAATGGTCAATGGGTGAACAATAAATGTGATCAGAAACTTGGATACATTTGCAAA
AAAGAAAACTCTTCATCTGATTCTTCAGTTATTCCTACAGATGGTTTTAAGCCAATTCAA
TGTCAAGGTGGCTGGACTGCCTATGCAGGCTACTGTTACTATCTTAACAGAGCACTTAAG
CCCTGGAGGGATGCATTATCCTCTTGTCGAAAGGCAGATGGAGATTTAGTTAGTATACAC
AACTTGGAAGAATACAGCTTTGTGATTTCTCAGCTTGGTTACAAACCAACAGACCTTCTG
TGGATAGGACTGAATGACCAGAGGACTGCAATGTATTTTGAATGGAGTGATGGTACACCA
GTAAGATTTACCAAGTGGCAGCGGGGAGAACCCACACACGTGAATAATGTGCAAGAGGAC
TGTGTTATCATGAGTGGAGAGAATGGATACTGGCAAGATTATTTCTGTGAAGAACAATTG
GGTTTTATCTGTAAAAGAAAACCTTTGGCATCTGAGGTTTCTGAAGAAGTTGAAACAGAT
GATCCAAAATGCCATAAAGGCTGGAAAAGGCATGATTTATATTGTTACTTCATTGGACAG
ACCACTAAAACTTTTTCAGAAGCAAAGACGTTCTGCGAAGCAGCCAAGGGATTTCTGACT
TCTGTGGAGGACAGATATGAACAGGCCTATTTGACTAGTCTAGTTGGCCTGCGTTCTGAA
AGATATTTCTGGATAGGCCTCTCAGATATAGAGCGACCAGGGACATTCAACTGGACCAAT
GGAGATAAAATGTCGTTCACTCACTGGAATTCAGAAATGCCTGGGCAAAGTCCTGGCTGC
GTGGCCATGAGAACAGGAATGGCAGCTGGATTATGGGATGTTGTGGACTGCAAGGAGAAG
GCAGCTTTCCTCTGCAAACAATGGGCAAAAGGTGTGACACCCCCTCCTGTCCCACCAGTA
ACTGATGCACCCTCGTGTCCAGATGGATGGACCCCAAGCCCAACTAGGAGTGTGTGCTTC
AAAGCATTTATTCAAGGAAAATATCTAAAGAAAACATGGTTTGAAGCACTAGATTTTTGT
AAAGAAATTGGAGGAGACCTGCCTTCTATCCACAGTCAAGAAGAGCAAGATAAGATAGAG
GAACTGCTTGACTCAGAACATTCCTGGATTGGTTTAAATAATTTAGACCCTGAGAAAGGT
TTGGTTTGGAGTGATGGATCCCCTGTAGACTATAATAATGATATGTTCGCATCATTCTCT
CATCGAAACATGGAAAGAGGTTGCAAAATAATTCAAGACTATTTTGGAATCTGGAGTACT
ATCTTATGCTATCATTTGAACATGTGGATTTGCCAAATACAAAGAGGTATATCCTTAAAA
CCAGAACCAAAGAATACTTTTGAATATTCTTTCAAAATTGTTGAAGATGGGTGGGTTGCA
TATGAAAGCAATGAATATTATTTCAGTAATTTCACTTTGCCTGCAGAAAAGGCTCAAGCA
TTCTGCAAGAAACATGGTGGTAAACTCACAGTCATTGAGAATGAAAATGAACGAAAGTTT
TTGTGGAAATATAATTACTTTCGTGGATCTCAATATAACTGTTATATTGGCTTAATTTTG
GGTATGGATGGAAAGTTTGGCTGGATAGATGGATCTCCAGTGACGTATGCAGCCTGGGCC
CCTAATGAACCCAACTTGGCAAATGATGATGAACATTGTGTGGTTATGTACAGTAGCTTA
TGGAACGATATAAATTGTGGTGCAGAGAATGGCTTCATCTGCAAGAGGCACAATAGTTCT
GTCGCTGCAACTGTTGTTCCCACATCACCTGAGCCTCTTGGAGGGTGTGCAGAAGGCTGG
CTTTTGTTTGATAACAAGTGCTTCCAAATATTTGGTTTTCATGAAGAAGAAAGGAAAAAC
TGGTCTGCTGCGCGCACCCATTGCAAATCCCAAGGTGGAAACCTGGCCTCTATACCAAGC
AAAGCTGTTCAAGCTTTCCTTATATTGCTTTTGAAAAGCATTTCAACTGAAGCCTGGATT
GGACTGAATGATATTAATCAAGAGCAGAGTTTCTTATGGACAGATGGAAGTGGCGTCTAC
TATACAAACTGGGACAATATTCCCCTAAGGTTTGATGTGAGTTATACCTATAACATCCTC
CCATCTTTTAGTGATTGTGTTTTTATGATGAAAATGCCTGAGAAACTGGTAGGAAAATGG
AGAGATGGGAACTGTAATCATGAGAAAAGCTATGTCTGTCAAAGGAAAACTGATACTATG
TTACCTTACCTCGAAACAACACTTCCGTCCTCTGGTTATACAGTTTACGGCAATAGTAGC
TATTCTGTTGTTAGTCCCAAAATGACATGGGAAGAAGCAAGAAAAAAATGTAAATCTGAA
AACTCAGAACTTGCCAGCATTTTAAATCCTTATGTCCAGTCATTCTTATGGCTGCAAGTG
TTAAAATATAAGGAGCCTGTGTGGATCGGTCTAAACAGCAAGCTGACCAATGATCAATAC
AAATGGATAAGTGGTTGGAGACTGATGTATACCGCCTGGGCTGCTGAAGAGCCGAAAGAG
AAAACTGCCTGTGTCTACTTGGACCTCGATGGTCACTGGAAAACAAGCCCTTGCAATGAA
ACGTATTTCTCTGTCTGTGAGAATTATCATGGTATAATTCCAACAGAGGCTCCTGAACTC
CCAGGAAGATGTCCTGAATCAAAAGAATCCCACAGAGCTTGGATTCCTTTTCGGGCACAT
TGCTATTCTATATATCAAATCCGTACAAGCTGGGCTGGAGCATCCATGAGATGTTTTCAT
TTAGGTGGCACTTTGGCTTCCATAGAAGATATAGCTGAAATGCATTTTTTGCTGGAACAT
ACCCATCAATTCACTGACATGAGCTTTTGGATAGGGCTATTTAGAAATGTGGAGGGAGAA
TGGATTTGGCTAGATAACACCGAATTGGATTTTGTAAACTGGAAAAATGAACCACCTGAG
ACACAGTCTTCATACTTCCATAGTTATGACGGGAGGGGTGATATTCGTTTTCTGGATCAA
TGCATTTTTATGAATGGCCACAATGGGGAATGGAATGGTGAAGGCTGCAACTATCCACAG
AGGGGATTTATCTGTAAAACACCAAAGAAACAAGCAGAGGTCCCTGCACAACCACATGGC
ACAACTGTGATAGTTGTTTTCCTAGCTATGCTGATCCTCATGGGTGCAGGCGTTGCAGCC
TATATTTTCTACAAAAAACAAAGAAAACAACAACAAAATGCTGCTGGGTTTAACAACTCC
TTGCATGAGGACAATGTGATTATCCTCCAGAATGACAAAGAATTACTTGTGAACAACAAA
GCAGGAGATTAA
>xen1 MRC1L-1 xenopus
ATGTCGGCCTTACCTATTCTAATCCTGCTCTCCATCGTTCAGCCTTCACTTCAGCTGGAT
TCTTCTATATTTTCCATATACAATGAAGAGCATAAGGTGTGCTTACAAGCTCAGATTTCT
GGAGCCATCGTGACTGCCCCTTGTAAAGATAATAATGACTTACAGAAATTTAGGTGGATT
TCTTTACACCAGTTAGTAAATGTTGGCGTTAAACAGTGCCTGGGGGCAACTGCTAAAAAG
GACATGGCAGTCGTCACTACTTACTCTTGTGATGGGACGAGCGAGCTTCAGAAATGGGAA
TGTAAAAATGATACACTTTTTGGAATCCAAGGAGATACCCTGCACTTGAATTATGGCAAC
GTGCAACATAAAGTTATCCTTTACAAAGGAACTGGACTGTGGAGTAGATGGAAGGTGTAT
GGAACAACGGATGACCTGTGCACTAAGGCCTATGAAGATGTATACACGTTACTTGGGAAT
GCAAATGGTCAGCCATGTGTATTCCCCTTTAAATTTCAAACTAAATGGCATGCAGACTGC
ACATTGGAAGGAAGATCCGACGGGAGGCGGTGGTGTTCGACAACTTCAGATTACAACAAA
GACAAGTTATACGGGTTCTGCCCATCTACATCTATTAGTGATACGTGGTGGACTACAGAT
TCAGTTACAGGAGTCCATTACCAGATAAACAACCAGGCAGCGCTCACTTGGTTTCAGGCA
CGGAAGAGCTGTTTACAACAGGAATCTGAATTATTAAGCATCACTGAGATCCACGAGCAA
ACGTTTCTCACAGGCTTATCCAATACAATGACTACATCTCTCTGGACTGGACTTAATAGT
TTGAATTTCAATGCAGGCTGGCAGTGGAGTGGTGGAAGTCCATTTCGTTATCTAAATTGG
GTTCCAGGAAATCCTTCATCTGAACCTGGGATAAATTGTGTGACACTAAATACAGGAAAG
AATGGAAAGTGGGAGAACAAAGAATGCAATCAGAAACTGGGATACATATGCAAGAAAGGC
AGCATTACATCCAGCACATTTGTAATGCCCTCTGAAAGTGACAGTCCAATCAGCTGCCCA
CCATCATGGCTGCCTTATGCTGGTAATTGTTACACCGTGAAGAAAGAGAACAAAATCTGG
AAGGAAGCGTTGTCTTCATGCAGAAAAGAGGAAGGAGATCTGGCGAGTTTCCACAATGTT
GAAGAATTAAGTTTCATCTCCTCTCAGTTTGAATTTGAGCAAACAACAAAGGTTTGGATT
GGACTGAATGATCAAAAAAGTCACATGTACTTTGAATGGAGCGACGGAACTCCGGTGTCA
TATACCGTGTGGCTAAGGGGAGAACCATCTCACCGTGACAATAAGCAGGAAGACTGCGTT
GCATTTGACCCCAAGAGTGGTCATTGGTCAGATGACATGTGTGAAATGAAATTTCAGTAT
ATCTGTAAAAGAAAACCGTTGCCTTTTGAACCTGGACAAGTGGATATCATTGATAAAGGA
TGTAAAAAGGGTTGGAAAAGACATGGCTATTATTGTTATCTTATAAGTGATACATCAGAA
TCATTTACAGAAGCTAATCAAACCTGCATTGGCCATGGAGCCTACCTTGTAACCGTTGAA
GACAGGTTTGAACAAGCTTATCTCACAAGTCTAATAGGGCTGAGGCCTGAAAAGCAATTT
TGGACGGGACTTACAGACTCAGACGAGAGAGGCGTCTATAAGTGGACTAATGGAGAAAGG
GTTTTATTTACTCACTGGAATTCTGAAATGCCTGGAAGAAGACGAGGCTGTGTTGTCATG
AGAACTGGAAACAAAGGGGGATTATGGGATGTTATAACCTGTGAAGAGAAAGCAAAATTT
GTCTGCAAACAGTGGGCAGAAGGAGTAACGCCTCCTCCAATTCCGACAACGACGCCAGAG
CCCAAGTGCCCAACTGATTGGAAGACATCCCCTGAAATTGGTTCATGTTATAAACATTTT
TCTAGAGGAGAAGAAGAAAAGAGGACATGGTTTGAATCCAGAAGTTTTTGCAAAGCAATT
GGTGGTGACTTAGTCAGCATCAACAGCAAAGAAGAAGAAACCATACTTTCACAATTGCTG
GTGAATTACAGGTATTATAACCAGATTTTCTGGATAGGACTCCAAACATCAGATCCAGAA
GAAGGCTTCGAATGGGTAGATGGCTCAGCCTTATCTTATGAAAACTGGGCGTATGGGGAA
CCCAACAATCACCAAGGCATCGAGTTATGTGGAGAATTGCACGTTAGTTATCGTCTTTCA
TGGAACGACAGGCATTGTGAATCCTCTGCAGACTGGATTTGTGAGCTCAAAAAAGGTGCA
CCTTTACAACCAGAACCAACAAAGTCTTCGGTTCCAGAGTATGAATTGACAAGTGATGGC
TGGATTGCAAATAAAGACAACCAGTATTTTATTAGTACGGAGATTGTGGCCATGGATAAA
GCAAGGGAATTTTGCAAGAAGAATTTTGGTGATCTTGTTGTCATCAATGATGATACGGAA
AGAAAATTTCTTTGGAGATATATACTTAAAAATGGAAAGGAAAGTGCATATTTCATTGGA
TTAACTTTAGGACTGGACAGAGAATTTAGGTGGATGGATGGGTCTGTTATGAACTATGTA
GCATGGGCAAGCTATGAACCCAACTTTGCAAATAATGATGAGAACTGTGTTGTAATGTAC
AAGAATATGGGCTTTTGGAATGACATAAACTGTGGCTATCCCAATCCATATATTTGTGAA
AGGAAAAACAGTTCTATTAATGCAACATTTGCCCCAACTCCAGCTTCCCCACAAGGAGGA
TGCCCTTCAGACTGGATTACATTTGGGAAAAGGTGCTACAAAATATTTGGCAATGGAAAG
GGTGAAGCGACAGACTGGGACTCGGCGCGCACAGCATGCATGAGATTTAATGGCAACCTT
GCCACAGTGGAAAATGAATTAGTACAGGCTTTTCTCACCTACAATTTAAAAGATCTAAAC
ATCGATGTCTGGATTGGAATGAATGATAAAAATGAAGAGCACCGGTTTCTCTGGACTGAT
CAAAGAGGCGTCTATTATACGAACTGGGCCAAGGGTCACCCAACAGGGAGTCGATATTAC
TCAGCTGATGATGATACTGATTGTGTTTCTATAAAGCGTGGCTCTACTTTGGATGCAGGA
TCATGGTTTGAGGAAGAGTGTTCCCTCAGCAGAGGATACATCTGTCAAACAGACAAAAAC
CCAGCTTTGCCTGCTTCTCCAACTATAGCACCTTCAGTTAGATTTTTCAAGTTTGGTAAT
GAAACCTTTAAAATCGTTAATTCCAAAATGTCATGGGATGAAGCGTGGCGTAAGTGTAAA
TCAGAAGATTCCGAACTTGTCAGCATTACAGATGAATACACCAATTCCTTCTTAAGGGTT
TATACGTCTAAATACCGTGAACCTTTTTGGATTGGCCTTAACAGCAACAAGACTGGTAAC
CAATACAAATGGACTGATAACTGGAAACTTCGATATACCAAATGGGCTGCAGAAGAACCT
AAGAAGACCACTGCATGTGTATATATGGATATAGATGGGCAGTGGAAGACATCATCATGC
ACTGAAAATTATTTCTCAATCTGCAAGCAGAGTGATGCAATTGCTCCCACTGATCCACCT
CAAAAGCCTGGAAAGTGTCCTCCAGATTCAGATGACAGGTCATGGATCCCCTTCCGAGGT
CACTGCTATTTAATTCAAGTATCTTACACCAAANACTGGTATCAGGCTTCTTTGGAATGT
CTTCGGTTTGGTGGTTCTTTAGCATCCTTTGACGATTCATTGGAATCAAACTTTGTATGG
CATCAAATTGAGAGACTGGAGGATAGAGTCAAGTCATTTTGGATTGGAATGTACCAGAAT
GTGGAAAATAAGTGGCTCTGGCTGGACAATGCTCCTGTTGACTTTGTAAACTGGAACATT
GGGGAGCCTTCCGATCACAATGATGAGCACTGTGTTGAAATGTATTCATCGCATGGAACC
TGGAATAACCTTTACTGCTCTTCTTATAGAGGGTATATCTGTAAAATCCAAAAAAAGGAT
AAAGCAATTGCTCTTCACAGTAGCATCCATAGTGATAAAATTAAAACAGATGCACCCTCG
CAGGGAAAGATTGGCGGAATTATCATTTTTGTCCTACTTGTTGGTGCCGGCTCAACCTAT
GCTGTTTACTATGTCTGCAAAAGACAGAAGAACAAACCACCAGAGGACAATAGCTTTGAC
AATAACTTGTATTTTGATGGGGACCGCGTACCTGCAACACATGACACTAACATTCTTGTG
GAAAACATTGAGCAAAATGAACATGCCATCTCTTAG
